# Supplementary material for: 4-Butyl-3-(3,5-dimethoxy­phen­yl)-4-meth­oxy-2-(triisopropyl­silyl)cyclopent-2-enone
Source: Acta Crystallogr Sect E Struct Rep Online. 2008 Jan 25;64(Pt 2):o516. doi: 10.1107/S1600536808002055 (PMC2960447; doi:10.1107/S1600536808002055)
Supplement: Supplementary file 1 [file e-64-0o516-sup1.cif]

##############################################################################
###                                                                        ###
###        Electronic paper (Acta Crystallographica Section E)             ###
###                                                                        ###
##############################################################################
#                                                                            #
# This CIF contains the data in a paper accepted for publication in Acta     #
# Crystallographica Section E. It conforms to the requirements of Notes      #
# for Authors for Section E, and has been peer reviewed under the auspices   #
# of the IUCr Commission on Journals.                                        #
#                                                                            #
# Full details of the Crystallographic Information File format               #
# are given in the paper "The Crystallographic Information File (CIF):       #
# a New Standard Archive File for Crystallography" by S. R. Hall, F. H.      #
# Allen and I. D. Brown [Acta Cryst. (1991), A47, 655-685].                  #
#                                                                            #
# The current version of the core CIF dictionary is obtainable from          #
# ftp://ftp.iucr.org/pub/cif_core.dic. The current version number is 2.1.    #
#                                                                            #
# Software is freely available for graphical display of the structure(s) in  #
# this CIF.  For information consult the CIF home page http://www.iucr.org/  #
# cif/home.html                                                              #
#                                                                            #
##############################################################################
                                             
data_global
_audit_creation_method     SHELXL-97
_journal_date_recd_electronic     2007-12-18
_journal_date_accepted     2008-01-20
_journal_name_full     'Acta Crystallographica, Section E'
_journal_year     2008
_journal_volume     64
_journal_issue      2
_journal_page_first     o516
_journal_page_last     o516
_journal_paper_category     QO
_journal_coeditor_code     RK2071
_publ_contact_author_name     'Prof. Yunhui Zhang'
_publ_contact_author_address
;
 School of Pharmaceutical Science and Technology Tianjin University
 Tianjin, 300072 People's Republic of China
;
_publ_contact_author_email     tju3106@163.com
_publ_contact_author_fax     ?
_publ_contact_author_phone     '86-22-27401186'
_publ_section_title
;\
4-Butyl-3-(3,5-dimethoxyphenyl)-4-methoxy-2-(triisopropylsilyl)cyclopent-2-\
enone
;
loop_
    _publ_author_name
    _publ_author_footnote
    _publ_author_address
    'Zhenyu Zhao' .
;
School of Pharmaceutical Science and Technology
Tianjin University
Tianjin 300072
People's Republic of China
and
Changzheng Hospital
Tianjin 300120
People's Republic of China
;
    'Yunhui Zhang' .
;
School of Pharmaceutical Science and Technology
Tianjin University
Tianjin 300072
People's Republic of China
;
    'Xinghua Jin' .
;
School of Pharmaceutical Science and Technology
Tianjin University
Tianjin 300072
People's Republic of China
;
    'Xinjian Yang' .
;
Changzheng Hospital
Tianjin 300120
People's Republic of China
;
data_I
_chemical_name_systematic
;
4-Butyl-3-(3,5-dimethoxyphenyl)-4-methoxy-2-(triisopropylsilyl)cyclopent-2-enone
;
_chemical_name_common     ?
_chemical_formula_moiety     'C27 H44 O4 Si'
_chemical_formula_sum     'C27 H44 O4 Si'
_chemical_formula_iupac     'C27 H44 O4 Si'
_chemical_formula_weight     460.71
_chemical_melting_point     332--333
_symmetry_cell_setting     monoclinic
_symmetry_space_group_name_H-M     'C 2/c'
_symmetry_space_group_name_Hall     '-C 2yc'
loop_
    _symmetry_equiv_pos_as_xyz
    'x, y, z'
    '-x, y, -z+1/2'
    'x+1/2, y+1/2, z'
    '-x+1/2, y+1/2, -z+1/2'
    '-x, -y, -z'
    'x, -y, z-1/2'
    '-x+1/2, -y+1/2, -z'
    'x+1/2, -y+1/2, z-1/2'
_cell_length_a     39.294(4)
_cell_length_b     8.3327(10)
_cell_length_c     29.274(3)
_cell_angle_alpha     90.00
_cell_angle_beta     146.207(8)
_cell_angle_gamma     90.00
_cell_volume     5331.1(15)
_cell_formula_units_Z     8
_cell_measurement_reflns_used     374
_cell_measurement_theta_min     1.9
_cell_measurement_theta_max     27.9
_cell_measurement_temperature     113(2)
_exptl_crystal_description     block
_exptl_crystal_colour     colourless
_exptl_crystal_size_max     0.26
_exptl_crystal_size_mid     0.24
_exptl_crystal_size_min     0.10
_exptl_crystal_density_diffrn     1.148
_exptl_crystal_density_meas     ?
_exptl_crystal_density_method     'not measured'
_exptl_crystal_F_000     2016
_exptl_absorpt_coefficient_mu     0.117
_exptl_absorpt_correction_type     multi-scan
_exptl_absorpt_process_details     '(CrystalClear; Rigaku, 2005)'
_exptl_absorpt_correction_T_min     0.9610
_exptl_absorpt_correction_T_max     0.9884
_exptl_special_details
;
;
_diffrn_ambient_temperature     113(2)
_diffrn_radiation_type     MoK\a
_diffrn_radiation_wavelength     0.71070
_diffrn_radiation_source     'rotating anode'
_diffrn_radiation_monochromator     confocal
_diffrn_measurement_device_type     'Rigaku Saturn'
_diffrn_measurement_method     \w
_diffrn_detector_area_resol_mean     7.31
_diffrn_reflns_number     32688
_diffrn_reflns_av_R_equivalents     0.0514
_diffrn_reflns_av_sigmaI/netI     0.0387
_diffrn_reflns_theta_min     1.86
_diffrn_reflns_theta_max     27.87
_diffrn_reflns_theta_full     27.87
_diffrn_measured_fraction_theta_max     1.000
_diffrn_measured_fraction_theta_full     1.000
_diffrn_reflns_limit_h_min     -51
_diffrn_reflns_limit_h_max     49
_diffrn_reflns_limit_k_min     -10
_diffrn_reflns_limit_k_max     10
_diffrn_reflns_limit_l_min     -37
_diffrn_reflns_limit_l_max     38
_diffrn_standards_number     0
_diffrn_standards_interval_count     0
_diffrn_standards_interval_time     0
_diffrn_standards_decay_%     0
_refine_special_details
;
 Refinement of F^2^ against ALL reflections. The weighted R--factor wR and
 goodness of fit S are based on F^2^, conventional R--factors R are based
 on F, with F set to zero for negative F^2^. The threshold expression of
 F^2^ > 2\s(F^2^) is used only for calculating R--factors(gt) etc. and is
 not relevant to the choice of reflections for refinement. R--factors based
 on F^2^ are statistically about twice as large as those based on F, and
 R--factors based on ALL data will be even larger.
;
_reflns_number_total     6356
_reflns_number_gt     5271
_reflns_threshold_expression     I>2\s(I)
_refine_ls_structure_factor_coef     Fsqd
_refine_ls_matrix_type     full
_refine_ls_R_factor_all     0.0602
_refine_ls_R_factor_gt     0.0485
_refine_ls_wR_factor_gt     0.1153
_refine_ls_wR_factor_ref     0.1234
_refine_ls_goodness_of_fit_ref     1.086
_refine_ls_restrained_S_all     1.086
_refine_ls_number_reflns     6356
_refine_ls_number_parameters     291
_refine_ls_number_restraints     0
_refine_ls_hydrogen_treatment     constr
_refine_ls_weighting_scheme     calc
_refine_ls_weighting_details
         'calc w=1/[\s^2^(Fo^2^)+(0.0613P)^2^+2.2212P] where P=(Fo^2^+2Fc^2^)/3'
_atom_sites_solution_hydrogens     geom
_atom_sites_solution_primary     direct
_atom_sites_solution_secondary     difmap
_refine_ls_shift/su_max     0.001
_refine_ls_shift/su_mean     0.000
_refine_diff_density_max     0.286
_refine_diff_density_min     -0.338
_refine_ls_extinction_method     'SHELXL97 (Sheldrick, 1997)'
_refine_ls_extinction_coef     0.0029(3)
_refine_ls_extinction_expression
                                  'Fc^*^=kFc[1+0.001xFc^2^\l^3^/sin(2\q)]^-1/4^'
loop_
    _atom_type_symbol
    _atom_type_description
    _atom_type_scat_dispersion_real
    _atom_type_scat_dispersion_imag
    _atom_type_scat_source
    'C' 'C' 0.0033 0.0016
                         'International Tables Vol C Tables 4.2.6.8 and 6.1.1.4'
    'H' 'H' 0.0000 0.0000
                         'International Tables Vol C Tables 4.2.6.8 and 6.1.1.4'
    'O' 'O' 0.0106 0.0060
                         'International Tables Vol C Tables 4.2.6.8 and 6.1.1.4'
    'Si' 'Si' 0.0817 0.0704
                         'International Tables Vol C Tables 4.2.6.8 and 6.1.1.4'
_computing_data_collection     'CrystalClear (Rigaku, 2005)'
_computing_cell_refinement     'CrystalClear (Rigaku, 2005)'
_computing_data_reduction     'CrystalClear (Rigaku, 2005)'
_computing_structure_solution     'SHELXS97 (Sheldrick, 2008)'
_computing_structure_refinement     'SHELXL97 (Sheldrick, 2008)'
_computing_molecular_graphics     'SHELXTL (Sheldrick, 2008)'
_computing_publication_material     'CrystalStructure (Rigaku, 2005)'
loop_
    _atom_site_type_symbol
    _atom_site_label
    _atom_site_fract_x
    _atom_site_fract_y
    _atom_site_fract_z
    _atom_site_U_iso_or_equiv
    _atom_site_adp_type
    _atom_site_calc_flag
    _atom_site_refinement_flags
    _atom_site_occupancy
    _atom_site_disorder_assembly
    _atom_site_disorder_group
    Si Si1 0.060076(17) 0.46916(5) 0.45150(2) 0.01708(12) Uani d . 1 . .
    O O1 0.14533(5) 0.38982(14) 0.63443(6) 0.0260(3) Uani d . 1 . .
    O O2 0.22955(5) 0.04752(12) 0.61756(6) 0.0191(2) Uani d . 1 . .
    O O3 0.13563(5) 0.06140(13) 0.35883(7) 0.0249(3) Uani d . 1 . .
    O O4 0.21072(5) 0.59302(13) 0.45866(7) 0.0257(3) Uani d . 1 . .
    C C1 0.16047(6) 0.32410(18) 0.61599(8) 0.0185(3) Uani d . 1 . .
    C C2 0.13558(6) 0.35913(17) 0.54188(8) 0.0162(3) Uani d . 1 . .
    C C3 0.17437(6) 0.29104(16) 0.55487(8) 0.0148(3) Uani d . 1 . .
    C C4 0.22794(6) 0.20168(17) 0.63719(8) 0.0166(3) Uani d . 1 . .
    C C5 0.20858(6) 0.19464(18) 0.66571(8) 0.0198(3) Uani d . 1 . .
    H H5A 0.1914 0.0881 0.6542 0.024 Uiso calc R 1 . .
    H H5B 0.2437 0.2170 0.7253 0.024 Uiso calc R 1 . .
    C C6 0.17257(6) 0.30081(16) 0.50223(8) 0.0153(3) Uani d . 1 . .
    C C7 0.15364(6) 0.16823(17) 0.45500(8) 0.0171(3) Uani d . 1 . .
    H H7 0.1411 0.0716 0.4555 0.021 Uiso calc R 1 . .
    C C8 0.15356(6) 0.18095(17) 0.40790(8) 0.0184(3) Uani d . 1 . .
    C C9 0.17267(6) 0.32121(18) 0.40742(8) 0.0192(3) Uani d . 1 . .
    H H9 0.1727 0.3280 0.3751 0.023 Uiso calc R 1 . .
    C C10 0.19146(6) 0.44980(17) 0.45446(9) 0.0179(3) Uani d . 1 . .
    C C11 0.19134(6) 0.44033(17) 0.50188(8) 0.0179(3) Uani d . 1 . .
    H H11 0.2042 0.5297 0.5339 0.021 Uiso calc R 1 . .
    C C12 0.11224(8) -0.08178(19) 0.35246(11) 0.0313(4) Uani d . 1 . .
    H H12A 0.1013 -0.1574 0.3159 0.038 Uiso calc R 1 . .
    H H12B 0.0758 -0.0566 0.3300 0.038 Uiso calc R 1 . .
    H H12C 0.1435 -0.1301 0.4070 0.038 Uiso calc R 1 . .
    C C13 0.21186(7) 0.6089(2) 0.41147(10) 0.0250(3) Uani d . 1 . .
    H H13A 0.2264 0.7164 0.4195 0.030 Uiso calc R 1 . .
    H H13B 0.1705 0.5931 0.3532 0.030 Uiso calc R 1 . .
    H H13C 0.2394 0.5282 0.4292 0.030 Uiso calc R 1 . .
    C C14 0.27015(7) -0.06577(18) 0.68287(9) 0.0252(3) Uani d . 1 . .
    H H14A 0.2682 -0.1668 0.6636 0.030 Uiso calc R 1 . .
    H H14B 0.2582 -0.0848 0.7014 0.030 Uiso calc R 1 . .
    H H14C 0.3120 -0.0237 0.7286 0.030 Uiso calc R 1 . .
    C C15 0.28884(6) 0.29106(17) 0.69819(8) 0.0180(3) Uani d . 1 . .
    H H15A 0.3219 0.2273 0.7494 0.022 Uiso calc R 1 . .
    H H15B 0.2975 0.2968 0.6746 0.022 Uiso calc R 1 . .
    C C16 0.29095(7) 0.46110(18) 0.72010(9) 0.0214(3) Uani d . 1 . .
    H H16A 0.2767 0.4582 0.7364 0.026 Uiso calc R 1 . .
    H H16B 0.2623 0.5297 0.6707 0.026 Uiso calc R 1 . .
    C C17 0.35466(7) 0.53686(19) 0.78964(9) 0.0233(3) Uani d . 1 . .
    H H17A 0.3534 0.6409 0.8046 0.028 Uiso calc R 1 . .
    H H17B 0.3837 0.4662 0.8384 0.028 Uiso calc R 1 . .
    C C18 0.37830(8) 0.5645(2) 0.76797(11) 0.0303(4) Uani d . 1 . .
    H H18A 0.4193 0.6120 0.8151 0.036 Uiso calc R 1 . .
    H H18B 0.3506 0.6374 0.7209 0.036 Uiso calc R 1 . .
    H H18C 0.3803 0.4618 0.7539 0.036 Uiso calc R 1 . .
    C C19 0.07163(7) 0.69311(19) 0.47085(10) 0.0267(3) Uani d . 1 . .
    H H19 0.0304 0.7438 0.4214 0.032 Uiso calc R 1 . .
    C C20 0.11217(9) 0.7634(2) 0.47859(13) 0.0409(5) Uani d . 1 . .
    H H20A 0.0967 0.7301 0.4313 0.049 Uiso calc R 1 . .
    H H20B 0.1542 0.7244 0.5293 0.049 Uiso calc R 1 . .
    H H20C 0.1117 0.8808 0.4801 0.049 Uiso calc R 1 . .
    C C21 0.09602(12) 0.7453(2) 0.54452(14) 0.0511(6) Uani d . 1 . .
    H H21A 0.0701 0.7004 0.5398 0.061 Uiso calc R 1 . .
    H H21B 0.0956 0.8627 0.5460 0.061 Uiso calc R 1 . .
    H H21C 0.1380 0.7064 0.5951 0.061 Uiso calc R 1 . .
    C C22 0.01096(6) 0.39689(19) 0.44564(9) 0.0225(3) Uani d . 1 . .
    H H22 0.0294 0.4441 0.4944 0.027 Uiso calc R 1 . .
    C C23 0.01070(8) 0.2140(2) 0.45283(11) 0.0313(4) Uani d . 1 . .
    H H23A 0.0529 0.1748 0.5017 0.038 Uiso calc R 1 . .
    H H23B -0.0103 0.1617 0.4038 0.038 Uiso calc R 1 . .
    H H23C -0.0107 0.1890 0.4576 0.038 Uiso calc R 1 . .
    C C24 -0.05484(7) 0.4611(2) 0.37011(10) 0.0308(4) Uani d . 1 . .
    H H24A -0.0540 0.5777 0.3666 0.037 Uiso calc R 1 . .
    H H24B -0.0760 0.4359 0.3751 0.037 Uiso calc R 1 . .
    H H24C -0.0765 0.4107 0.3204 0.037 Uiso calc R 1 . .
    C C25 0.02599(7) 0.4266(2) 0.35538(9) 0.0249(3) Uani d . 1 . .
    H H25 0.0600 0.4375 0.3707 0.030 Uiso calc R 1 . .
    C C26 0.00158(8) 0.2545(2) 0.32357(10) 0.0353(4) Uani d . 1 . .
    H H26A 0.0334 0.1784 0.3684 0.042 Uiso calc R 1 . .
    H H26B -0.0097 0.2341 0.2791 0.042 Uiso calc R 1 . .
    H H26C -0.0345 0.2413 0.3029 0.042 Uiso calc R 1 . .
    C C27 -0.02368(8) 0.5469(3) 0.28563(10) 0.0382(5) Uani d . 1 . .
    H H27A -0.0078 0.6564 0.3063 0.046 Uiso calc R 1 . .
    H H27B -0.0596 0.5339 0.2653 0.046 Uiso calc R 1 . .
    H H27C -0.0353 0.5271 0.2408 0.046 Uiso calc R 1 . .
loop_
    _atom_site_aniso_label
    _atom_site_aniso_U_11
    _atom_site_aniso_U_22
    _atom_site_aniso_U_33
    _atom_site_aniso_U_12
    _atom_site_aniso_U_13
    _atom_site_aniso_U_23
    Si1 0.01359(19) 0.0209(2) 0.01541(19) 0.00036(15) 0.01180(17) 0.00101(15)
    O1 0.0252(6) 0.0377(7) 0.0214(5) 0.0034(5) 0.0206(5) 0.0003(5)
    O2 0.0233(5) 0.0154(5) 0.0166(5) 0.0039(4) 0.0162(5) 0.0030(4)
    O3 0.0357(6) 0.0215(6) 0.0267(6) -0.0029(5) 0.0277(5) -0.0047(4)
    O4 0.0393(6) 0.0213(6) 0.0349(6) -0.0050(5) 0.0342(6) -0.0016(5)
    C1 0.0163(6) 0.0234(7) 0.0148(6) -0.0019(6) 0.0127(6) -0.0005(5)
    C2 0.0156(6) 0.0189(7) 0.0144(6) -0.0024(5) 0.0125(6) -0.0018(5)
    C3 0.0156(6) 0.0145(7) 0.0134(6) -0.0025(5) 0.0119(6) -0.0019(5)
    C4 0.0179(7) 0.0164(7) 0.0151(6) 0.0014(5) 0.0137(6) 0.0007(5)
    C5 0.0198(7) 0.0246(8) 0.0158(7) 0.0015(6) 0.0149(6) 0.0026(6)
    C6 0.0129(6) 0.0188(7) 0.0129(6) 0.0031(5) 0.0105(6) 0.0027(5)
    C7 0.0175(6) 0.0166(7) 0.0166(6) 0.0015(5) 0.0140(6) 0.0022(5)
    C8 0.0191(7) 0.0181(7) 0.0169(6) 0.0025(5) 0.0148(6) 0.0000(5)
    C9 0.0208(7) 0.0236(8) 0.0174(7) 0.0043(6) 0.0167(6) 0.0039(6)
    C10 0.0184(7) 0.0186(7) 0.0188(7) 0.0017(5) 0.0158(6) 0.0034(5)
    C11 0.0190(7) 0.0195(7) 0.0170(7) -0.0011(5) 0.0153(6) -0.0010(5)
    C12 0.0424(10) 0.0223(8) 0.0343(9) -0.0074(7) 0.0328(9) -0.0087(7)
    C13 0.0290(8) 0.0302(9) 0.0269(8) -0.0033(7) 0.0253(7) 0.0012(6)
    C14 0.0263(8) 0.0210(8) 0.0208(7) 0.0051(6) 0.0182(7) 0.0056(6)
    C15 0.0157(6) 0.0201(7) 0.0152(6) 0.0019(5) 0.0123(6) 0.0005(5)
    C16 0.0206(7) 0.0216(8) 0.0209(7) -0.0004(6) 0.0171(7) -0.0030(6)
    C17 0.0223(7) 0.0230(8) 0.0200(7) -0.0025(6) 0.0167(7) -0.0038(6)
    C18 0.0303(9) 0.0297(9) 0.0350(9) -0.0028(7) 0.0279(8) -0.0012(7)
    C19 0.0281(8) 0.0224(8) 0.0327(8) 0.0022(6) 0.0258(8) 0.0034(6)
    C20 0.0494(11) 0.0273(10) 0.0606(13) -0.0089(8) 0.0484(11) -0.0047(9)
    C21 0.0878(17) 0.0259(10) 0.0725(15) -0.0118(10) 0.0728(15) -0.0132(10)
    C22 0.0166(7) 0.0304(9) 0.0206(7) -0.0015(6) 0.0155(6) -0.0009(6)
    C23 0.0285(8) 0.0318(9) 0.0371(9) -0.0053(7) 0.0279(8) -0.0001(7)
    C24 0.0193(7) 0.0450(10) 0.0288(8) 0.0033(7) 0.0201(7) 0.0044(7)
    C25 0.0162(7) 0.0404(10) 0.0163(7) 0.0005(6) 0.0131(6) 0.0019(6)
    C26 0.0277(9) 0.0515(11) 0.0261(8) -0.0100(8) 0.0222(8) -0.0146(8)
    C27 0.0228(8) 0.0643(13) 0.0210(8) 0.0104(8) 0.0170(8) 0.0124(8)
_geom_special_details
;
 All s.u.'s (except the s.u.'s in the dihedral angle between two l.s. planes)
 are estimated using the full covariance matrix. The cell s.u.'s are taken
 into account individually in the estimation of s.u.'s in distances, angles
 and torsion angles; correlations between s.u.'s in cell parameters are only
 used when they are defined by crystal symmetry. An approximate (isotropic)
 treatment of cell s.u.'s is used for estimating s.u.'s involving l.s. planes.
;
loop_
    _geom_bond_atom_site_label_1
    _geom_bond_atom_site_label_2
    _geom_bond_site_symmetry_2
    _geom_bond_distance
    _geom_bond_publ_flag
    Si1 C22 . 1.8886(15) ?
    Si1 C25 . 1.8902(16) ?
    Si1 C19 . 1.8926(17) ?
    Si1 C2 . 1.8962(15) ?
    O1 C1 . 1.2161(17) ?
    O2 C14 . 1.4220(17) ?
    O2 C4 . 1.4299(17) ?
    O3 C8 . 1.3674(17) ?
    O3 C12 . 1.4206(19) ?
    O4 C10 . 1.3630(17) ?
    O4 C13 . 1.425(4) ?
    C1 C2 . 1.4905(19) ?
    C1 C5 . 1.511(2) ?
    C2 C3 . 1.351(4) ?
    C3 C6 . 1.485(4) ?
    C3 C4 . 1.5366(19) ?
    C4 C5 . 1.528(4) ?
    C4 C15 . 1.5384(19) ?
    C5 H5A . 0.9900 ?
    C5 H5B . 0.9900 ?
    C6 C11 . 1.381(2) ?
    C6 C7 . 1.4057(19) ?
    C7 C8 . 1.380(2) ?
    C7 H7 . 0.9500 ?
    C8 C9 . 1.396(2) ?
    C9 C10 . 1.378(2) ?
    C9 H9 . 0.9500 ?
    C10 C11 . 1.394(2) ?
    C11 H11 . 0.9500 ?
    C12 H12A . 0.9800 ?
    C12 H12B . 0.9800 ?
    C12 H12C . 0.9800 ?
    C13 H13A . 0.9800 ?
    C13 H13B . 0.9800 ?
    C13 H13C . 0.9800 ?
    C14 H14A . 0.9800 ?
    C14 H14B . 0.9800 ?
    C14 H14C . 0.9800 ?
    C15 C16 . 1.529(2) ?
    C15 H15A . 0.9900 ?
    C15 H15B . 0.9900 ?
    C16 C17 . 1.529(2) ?
    C16 H16A . 0.9900 ?
    C16 H16B . 0.9900 ?
    C17 C18 . 1.516(5) ?
    C17 H17A . 0.9900 ?
    C17 H17B . 0.9900 ?
    C18 H18A . 0.9800 ?
    C18 H18B . 0.9800 ?
    C18 H18C . 0.9800 ?
    C19 C21 . 1.525(2) ?
    C19 C20 . 1.527(6) ?
    C19 H19 . 1.0000 ?
    C20 H20A . 0.9800 ?
    C20 H20B . 0.9800 ?
    C20 H20C . 0.9800 ?
    C21 H21A . 0.9800 ?
    C21 H21B . 0.9800 ?
    C21 H21C . 0.9800 ?
    C22 C24 . 1.536(2) ?
    C22 C23 . 1.540(2) ?
    C22 H22 . 1.0000 ?
    C23 H23A . 0.9800 ?
    C23 H23B . 0.9800 ?
    C23 H23C . 0.9800 ?
    C24 H24A . 0.9800 ?
    C24 H24B . 0.9800 ?
    C24 H24C . 0.9800 ?
    C25 C26 . 1.536(2) ?
    C25 C27 . 1.536(2) ?
    C25 H25 . 1.0000 ?
    C26 H26A . 0.9800 ?
    C26 H26B . 0.9800 ?
    C26 H26C . 0.9800 ?
    C27 H27A . 0.9800 ?
    C27 H27B . 0.9800 ?
    C27 H27C . 0.9800 ?
loop_
    _geom_angle_atom_site_label_1
    _geom_angle_atom_site_label_2
    _geom_angle_atom_site_label_3
    _geom_angle_site_symmetry_1
    _geom_angle_site_symmetry_3
    _geom_angle
    _geom_angle_publ_flag
    C22 Si1 C25 . . 113.49(7) ?
    C22 Si1 C19 . . 108.33(7) ?
    C25 Si1 C19 . . 109.11(7) ?
    C22 Si1 C2 . . 105.57(6) ?
    C25 Si1 C2 . . 109.74(7) ?
    C19 Si1 C2 . . 110.56(7) ?
    C14 O2 C4 . . 115.53(11) ?
    C8 O3 C12 . . 117.52(12) ?
    C10 O4 C13 . . 117.17(12) ?
    O1 C1 C2 . . 125.91(13) ?
    O1 C1 C5 . . 125.15(13) ?
    C2 C1 C5 . . 108.93(12) ?
    C3 C2 C1 . . 106.60(12) ?
    C3 C2 Si1 . . 133.35(11) ?
    C1 C2 Si1 . . 119.92(10) ?
    C2 C3 C6 . . 127.95(12) ?
    C2 C3 C4 . . 113.55(12) ?
    C6 C3 C4 . . 118.40(11) ?
    O2 C4 C5 . . 113.17(11) ?
    O2 C4 C3 . . 105.40(10) ?
    C5 C4 C3 . . 102.71(11) ?
    O2 C4 C15 . . 110.85(11) ?
    C5 C4 C15 . . 112.62(11) ?
    C3 C4 C15 . . 111.59(11) ?
    C1 C5 C4 . . 103.81(11) ?
    C1 C5 H5A . . 111.0 ?
    C4 C5 H5A . . 111.0 ?
    C1 C5 H5B . . 111.0 ?
    C4 C5 H5B . . 111.0 ?
    H5A C5 H5B . . 109.0 ?
    C11 C6 C7 . . 120.24(13) ?
    C11 C6 C3 . . 119.24(12) ?
    C7 C6 C3 . . 120.49(12) ?
    C8 C7 C6 . . 118.83(13) ?
    C8 C7 H7 . . 120.6 ?
    C6 C7 H7 . . 120.6 ?
    O3 C8 C7 . . 124.39(13) ?
    O3 C8 C9 . . 114.29(12) ?
    C7 C8 C9 . . 121.32(13) ?
    C10 C9 C8 . . 119.15(13) ?
    C10 C9 H9 . . 120.4 ?
    C8 C9 H9 . . 120.4 ?
    O4 C10 C9 . . 124.54(13) ?
    O4 C10 C11 . . 114.90(13) ?
    C9 C10 C11 . . 120.56(13) ?
    C6 C11 C10 . . 119.91(13) ?
    C6 C11 H11 . . 120.0 ?
    C10 C11 H11 . . 120.0 ?
    O3 C12 H12A . . 109.5 ?
    O3 C12 H12B . . 109.5 ?
    H12A C12 H12B . . 109.5 ?
    O3 C12 H12C . . 109.5 ?
    H12A C12 H12C . . 109.5 ?
    H12B C12 H12C . . 109.5 ?
    O4 C13 H13A . . 109.5 ?
    O4 C13 H13B . . 109.5 ?
    H13A C13 H13B . . 109.5 ?
    O4 C13 H13C . . 109.5 ?
    H13A C13 H13C . . 109.5 ?
    H13B C13 H13C . . 109.5 ?
    O2 C14 H14A . . 109.5 ?
    O2 C14 H14B . . 109.5 ?
    H14A C14 H14B . . 109.5 ?
    O2 C14 H14C . . 109.5 ?
    H14A C14 H14C . . 109.5 ?
    H14B C14 H14C . . 109.5 ?
    C16 C15 C4 . . 115.18(12) ?
    C16 C15 H15A . . 108.5 ?
    C4 C15 H15A . . 108.5 ?
    C16 C15 H15B . . 108.5 ?
    C4 C15 H15B . . 108.5 ?
    H15A C15 H15B . . 107.5 ?
    C15 C16 C17 . . 113.52(12) ?
    C15 C16 H16A . . 108.9 ?
    C17 C16 H16A . . 108.9 ?
    C15 C16 H16B . . 108.9 ?
    C17 C16 H16B . . 108.9 ?
    H16A C16 H16B . . 107.7 ?
    C18 C17 C16 . . 113.59(13) ?
    C18 C17 H17A . . 108.8 ?
    C16 C17 H17A . . 108.8 ?
    C18 C17 H17B . . 108.8 ?
    C16 C17 H17B . . 108.8 ?
    H17A C17 H17B . . 107.7 ?
    C17 C18 H18A . . 109.5 ?
    C17 C18 H18B . . 109.5 ?
    H18A C18 H18B . . 109.5 ?
    C17 C18 H18C . . 109.5 ?
    H18A C18 H18C . . 109.5 ?
    H18B C18 H18C . . 109.5 ?
    C21 C19 C20 . . 109.20(16) ?
    C21 C19 Si1 . . 114.66(12) ?
    C20 C19 Si1 . . 112.57(12) ?
    C21 C19 H19 . . 106.6 ?
    C20 C19 H19 . . 106.6 ?
    Si1 C19 H19 . . 106.6 ?
    C19 C20 H20A . . 109.5 ?
    C19 C20 H20B . . 109.5 ?
    H20A C20 H20B . . 109.5 ?
    C19 C20 H20C . . 109.5 ?
    H20A C20 H20C . . 109.5 ?
    H20B C20 H20C . . 109.5 ?
    C19 C21 H21A . . 109.5 ?
    C19 C21 H21B . . 109.5 ?
    H21A C21 H21B . . 109.5 ?
    C19 C21 H21C . . 109.5 ?
    H21A C21 H21C . . 109.5 ?
    H21B C21 H21C . . 109.5 ?
    C24 C22 C23 . . 110.32(13) ?
    C24 C22 Si1 . . 112.98(11) ?
    C23 C22 Si1 . . 115.18(11) ?
    C24 C22 H22 . . 105.9 ?
    C23 C22 H22 . . 105.9 ?
    Si1 C22 H22 . . 105.9 ?
    C22 C23 H23A . . 109.5 ?
    C22 C23 H23B . . 109.5 ?
    H23A C23 H23B . . 109.5 ?
    C22 C23 H23C . . 109.5 ?
    H23A C23 H23C . . 109.5 ?
    H23B C23 H23C . . 109.5 ?
    C22 C24 H24A . . 109.5 ?
    C22 C24 H24B . . 109.5 ?
    H24A C24 H24B . . 109.5 ?
    C22 C24 H24C . . 109.5 ?
    H24A C24 H24C . . 109.5 ?
    H24B C24 H24C . . 109.5 ?
    C26 C25 C27 . . 109.87(14) ?
    C26 C25 Si1 . . 113.00(11) ?
    C27 C25 Si1 . . 113.70(12) ?
    C26 C25 H25 . . 106.6 ?
    C27 C25 H25 . . 106.6 ?
    Si1 C25 H25 . . 106.6 ?
    C25 C26 H26A . . 109.5 ?
    C25 C26 H26B . . 109.5 ?
    H26A C26 H26B . . 109.5 ?
    C25 C26 H26C . . 109.5 ?
    H26A C26 H26C . . 109.5 ?
    H26B C26 H26C . . 109.5 ?
    C25 C27 H27A . . 109.5 ?
    C25 C27 H27B . . 109.5 ?
    H27A C27 H27B . . 109.5 ?
    C25 C27 H27C . . 109.5 ?
    H27A C27 H27C . . 109.5 ?
    H27B C27 H27C . . 109.5 ?
loop_
    _geom_torsion_atom_site_label_1
    _geom_torsion_atom_site_label_2
    _geom_torsion_atom_site_label_3
    _geom_torsion_atom_site_label_4
    _geom_torsion_site_symmetry_1
    _geom_torsion_site_symmetry_2
    _geom_torsion_site_symmetry_3
    _geom_torsion_site_symmetry_4
    _geom_torsion
    _geom_torsion_publ_flag
    O1 C1 C2 C3 . . . . 165.05(14) ?
    C5 C1 C2 C3 . . . . -14.12(16) ?
    O1 C1 C2 Si1 . . . . -18.4(2) ?
    C5 C1 C2 Si1 . . . . 162.46(10) ?
    C22 Si1 C2 C3 . . . . 139.93(15) ?
    C25 Si1 C2 C3 . . . . 17.28(17) ?
    C19 Si1 C2 C3 . . . . -103.13(15) ?
    C22 Si1 C2 C1 . . . . -35.56(13) ?
    C25 Si1 C2 C1 . . . . -158.21(11) ?
    C19 Si1 C2 C1 . . . . 81.38(12) ?
    C1 C2 C3 C6 . . . . -175.35(13) ?
    Si1 C2 C3 C6 . . . . 8.7(2) ?
    C1 C2 C3 C4 . . . . 1.09(16) ?
    Si1 C2 C3 C4 . . . . -174.83(11) ?
    C14 O2 C4 C5 . . . . -59.75(15) ?
    C14 O2 C4 C3 . . . . -171.23(11) ?
    C14 O2 C4 C15 . . . . 67.88(15) ?
    C2 C3 C4 O2 . . . . 130.51(12) ?
    C6 C3 C4 O2 . . . . -52.67(15) ?
    C2 C3 C4 C5 . . . . 11.79(15) ?
    C6 C3 C4 C5 . . . . -171.39(12) ?
    C2 C3 C4 C15 . . . . -109.09(14) ?
    C6 C3 C4 C15 . . . . 67.72(15) ?
    O1 C1 C5 C4 . . . . -158.20(14) ?
    C2 C1 C5 C4 . . . . 20.98(15) ?
    O2 C4 C5 C1 . . . . -132.07(12) ?
    C3 C4 C5 C1 . . . . -18.94(14) ?
    C15 C4 C5 C1 . . . . 101.23(13) ?
    C2 C3 C6 C11 . . . . 75.56(19) ?
    C4 C3 C6 C11 . . . . -100.74(15) ?
    C2 C3 C6 C7 . . . . -106.22(17) ?
    C4 C3 C6 C7 . . . . 77.48(16) ?
    C11 C6 C7 C8 . . . . -0.7(2) ?
    C3 C6 C7 C8 . . . . -178.91(12) ?
    C12 O3 C8 C7 . . . . 3.8(2) ?
    C12 O3 C8 C9 . . . . -176.46(13) ?
    C6 C7 C8 O3 . . . . -179.32(13) ?
    C6 C7 C8 C9 . . . . 1.0(2) ?
    O3 C8 C9 C10 . . . . 179.69(12) ?
    C7 C8 C9 C10 . . . . -0.6(2) ?
    C13 O4 C10 C9 . . . . -0.6(2) ?
    C13 O4 C10 C11 . . . . 179.85(13) ?
    C8 C9 C10 O4 . . . . -179.59(13) ?
    C8 C9 C10 C11 . . . . -0.1(2) ?
    C7 C6 C11 C10 . . . . 0.1(2) ?
    C3 C6 C11 C10 . . . . 178.29(13) ?
    O4 C10 C11 C6 . . . . 179.88(12) ?
    C9 C10 C11 C6 . . . . 0.3(2) ?
    O2 C4 C15 C16 . . . . 177.07(11) ?
    C5 C4 C15 C16 . . . . -55.00(16) ?
    C3 C4 C15 C16 . . . . 59.92(15) ?
    C4 C15 C16 C17 . . . . 171.84(12) ?
    C15 C16 C17 C18 . . . . 64.92(17) ?
    C22 Si1 C19 C21 . . . . 53.07(15) ?
    C25 Si1 C19 C21 . . . . 177.07(14) ?
    C2 Si1 C19 C21 . . . . -62.15(15) ?
    C22 Si1 C19 C20 . . . . 178.71(12) ?
    C25 Si1 C19 C20 . . . . -57.29(14) ?
    C2 Si1 C19 C20 . . . . 63.48(14) ?
    C25 Si1 C22 C24 . . . . -54.04(14) ?
    C19 Si1 C22 C24 . . . . 67.30(13) ?
    C2 Si1 C22 C24 . . . . -174.26(11) ?
    C25 Si1 C22 C23 . . . . 73.98(13) ?
    C19 Si1 C22 C23 . . . . -164.68(12) ?
    C2 Si1 C22 C23 . . . . -46.23(13) ?
    C22 Si1 C25 C26 . . . . -46.17(13) ?
    C19 Si1 C25 C26 . . . . -167.07(11) ?
    C2 Si1 C25 C26 . . . . 71.66(12) ?
    C22 Si1 C25 C27 . . . . 79.96(13) ?
    C19 Si1 C25 C27 . . . . -40.94(14) ?
    C2 Si1 C25 C27 . . . . -162.22(11) ?
