# Supplementary material for: 4-Butyl-3-(3,5-dimethoxy­phen­yl)-4-meth­oxy-2-(triisopropyl­silyl)cyclopent-2-enone
Source: Acta Crystallogr Sect E Struct Rep Online. 2008 Jan 25;64(Pt 2):o516. doi: 10.1107/S1600536808002055 (PMC2960447; doi:10.1107/S1600536808002055)
Supplement: Supplementary file 2 [file e-64-0o516-Isup2.hkl]

# 
# h,k,l, Fc-squared, Fo-squared, sigma(Fo-squared) and status flag 
# 
data_I
_shelx_title '  _R60826C' 
_shelx_refln_list_code          4 
_shelx_F_calc_maximum      449.99 
_exptl_crystal_F_000      2016.00 
_reflns_d_resolution_high  0.7601 
 
loop_ 
 _symmetry_equiv_pos_as_xyz 
 'x, y, z' 
 '-x, y, -z+1/2' 
 'x+1/2, y+1/2, z' 
 '-x+1/2, y+1/2, -z+1/2' 
 '-x, -y, -z' 
 'x, -y, z-1/2' 
 '-x+1/2, -y+1/2, -z' 
 'x+1/2, -y+1/2, z-1/2' 
 
_cell_length_a    39.2944 
_cell_length_b     8.3327 
_cell_length_c    29.2740 
_cell_angle_alpha  90.000 
_cell_angle_beta  146.207 
_cell_angle_gamma  90.000 
 
_shelx_F_squared_multiplier     1.000 
 
loop_ 
 _refln_index_h 
 _refln_index_k 
 _refln_index_l 
 _refln_F_squared_calc 
 _refln_F_squared_meas 
 _refln_F_squared_sigma 
 _refln_observed_status 
   2   0   0    34768.56    35019.83    348.56 o 
   4   0   0       17.87       61.47     10.98 o 
   6   0   0    38096.60    35582.68    469.33 o 
   8   0   0       80.79       25.87     12.02 o 
  10   0   0      980.69     1101.47     32.31 o 
  12   0   0     3311.16     3253.13     90.35 o 
  14   0   0    25004.96    22073.94    497.73 o 
  16   0   0       36.47       37.99     37.01 o 
  18   0   0     5586.75     6126.96    184.13 o 
  20   0   0        0.06       26.23     20.23 o 
  22   0   0      705.92      666.87    112.65 o 
  24   0   0     2531.13     2649.39    124.54 o 
  26   0   0     1564.50     1891.69    103.37 o 
  28   0   0        8.57       -2.88     51.24 o 
   1   1   0    47246.10    47954.25    253.84 o 
   3   1   0    25289.58    21999.34    380.76 o 
   5   1   0    43590.14    40276.29    331.65 o 
   7   1   0    23897.02    21575.41    223.67 o 
   9   1   0    34151.11    32853.75    481.89 o 
  11   1   0     1898.93     2081.60     44.31 o 
  13   1   0      406.79      463.76     26.95 o 
  15   1   0     2190.44     1986.55     43.50 o 
  17   1   0     1785.89     1744.68     62.13 o 
  19   1   0       24.69       19.90     12.91 o 
  21   1   0       24.81       22.31     11.66 o 
  23   1   0     1253.42     1297.12     38.57 o 
  25   1   0     2878.99     2959.77     82.24 o 
  27   1   0     1228.32     1221.48     96.84 o 
   0   2   0     4774.82     4380.96     68.91 o 
   2   2   0       26.26       45.03      7.56 o 
   4   2   0     2797.55     2716.53     35.34 o 
   6   2   0    18772.64    17229.43    173.91 o 
   8   2   0     2028.21     2177.66     30.85 o 
  10   2   0     8012.68     8313.57    116.99 o 
  12   2   0    22506.23    22821.49    452.84 o 
  14   2   0     1212.99     1236.63     43.14 o 
  16   2   0     4308.81     4469.98     97.87 o 
  18   2   0      964.70      808.78     37.03 o 
  20   2   0      130.29       99.17     15.43 o 
  22   2   0       33.69       35.98     14.66 o 
  24   2   0     6027.68     6424.97    156.97 o 
  26   2   0      240.32      281.74     62.41 o 
  28   2   0     1307.55     1126.75     62.40 o 
   1   3   0     2156.15     1891.59     33.24 o 
   3   3   0    25360.32    23762.55    241.70 o 
   5   3   0      691.27      731.96     25.02 o 
   7   3   0    11550.85    12407.42    157.01 o 
   9   3   0      316.41      224.20     15.90 o 
  11   3   0      802.70     1108.38     31.45 o 
  13   3   0      722.94      712.15     27.71 o 
  15   3   0     1199.27     1198.23     51.94 o 
  17   3   0       12.71       24.74     16.89 o 
  19   3   0     2504.79     2781.07     69.70 o 
  21   3   0      297.92      266.23     43.47 o 
  23   3   0     4306.76     4173.92    129.55 o 
  25   3   0      126.52      104.39     39.32 o 
  27   3   0       25.33       33.60     21.24 o 
   0   4   0     6659.01     5646.74    115.61 o 
   2   4   0     3595.61     2994.50     46.00 o 
   4   4   0     4172.58     4342.90     41.75 o 
   6   4   0     4911.97     4894.29     87.65 o 
   8   4   0     3591.73     3760.92     55.44 o 
  10   4   0      191.02      234.15     23.66 o 
  12   4   0      111.16      106.81     19.69 o 
  14   4   0      284.28      306.12     40.37 o 
  16   4   0     2141.52     2540.56     57.72 o 
  18   4   0     2942.96     3068.95     98.54 o 
  20   4   0        0.84       34.26     17.85 o 
  22   4   0        1.94       27.45     18.24 o 
  24   4   0      255.35      236.84     48.47 o 
  26   4   0      113.52      104.97     38.92 o 
   1   5   0        0.14       20.85     10.99 o 
   3   5   0      309.69      287.46     19.68 o 
   5   5   0    15528.07    16580.91    213.98 o 
   7   5   0       39.85       58.50     10.83 o 
   9   5   0    19439.63    20524.74    363.89 o 
  11   5   0     3444.40     3545.38     63.12 o 
  13   5   0     1368.54     1315.84     35.75 o 
  15   5   0      324.24      313.48     50.74 o 
  17   5   0     9976.78    10444.39    190.85 o 
  19   5   0      681.17      640.32     88.74 o 
  21   5   0      271.10      196.94     48.32 o 
  23   5   0      117.32       92.65     29.15 o 
  25   5   0       37.12       35.08     19.96 o 
   0   6   0     3526.83     4325.86    386.99 o 
   2   6   0       25.26       36.61     21.13 o 
   4   6   0      989.63     1040.00     67.16 o 
   6   6   0      575.12      569.20     19.16 o 
   8   6   0     5526.87     4973.20     80.91 o 
  10   6   0     7923.37     8955.36    169.36 o 
  12   6   0     1903.60     1996.30     51.06 o 
  14   6   0      147.16      125.12     23.46 o 
  16   6   0      188.87      137.04     28.60 o 
  18   6   0      263.78      214.92     31.99 o 
  20   6   0       93.28       61.61     21.81 o 
  22   6   0      254.80      218.42     49.12 o 
  24   6   0        1.25       15.81     30.75 o 
   1   7   0      198.33      152.87     28.57 o 
   3   7   0       91.40       54.01     39.34 o 
   5   7   0     1633.47     1542.02     48.03 o 
   7   7   0      248.73      246.15     34.82 o 
   9   7   0     3301.84     3425.50     67.09 o 
  11   7   0     3273.15     3255.61    117.93 o 
  13   7   0       12.99       30.48     14.80 o 
  15   7   0     1013.67     1031.24    105.31 o 
  17   7   0        0.34       33.01     31.32 o 
  19   7   0      308.90      309.58     73.01 o 
  21   7   0        3.21       24.62     31.68 o 
   0   8   0    13348.83    13607.01    389.55 o 
   2   8   0     4099.48     4070.92    100.55 o 
   4   8   0       34.46       51.65     16.05 o 
   6   8   0      597.16      607.35     82.65 o 
   8   8   0      850.00      976.88    130.62 o 
  10   8   0      332.26      330.41     83.52 o 
  12   8   0       10.10       14.36     38.12 o 
  14   8   0       10.97       45.48     30.18 o 
  16   8   0      173.71      209.24     63.79 o 
  18   8   0      152.12      101.44     31.12 o 
   1   9   0       46.69       72.27     27.38 o 
   3   9   0     1009.36      864.33    131.34 o 
   5   9   0      153.76      180.86     35.99 o 
   7   9   0     1106.69     1154.71     81.68 o 
   9   9   0      101.81       54.81     40.39 o 
  11   9   0      683.84      504.60    153.21 o 
  13   9   0      639.75      498.45    140.04 o 
  15   9   0        8.66      -40.25     44.24 o 
   0  10   0      111.61      101.29     47.89 o 
   2  10   0      166.34      128.15     45.19 o 
   4  10   0      363.51      249.53     59.92 o 
   6  10   0      222.52      139.22     44.98 o 
   8  10   0      213.84      173.84     60.42 o 
  10  10   0      226.54      167.13     49.96 o 
 -29   1   1        0.01       -5.89     32.86 o 
 -27   1   1        0.02       46.86     23.44 o 
 -25   1   1      397.52      364.42     59.68 o 
 -23   1   1     1829.44     1813.50     71.67 o 
 -21   1   1       29.31       35.69     12.16 o 
 -19   1   1     1843.38     1888.18     50.34 o 
 -17   1   1       82.02       59.80     19.31 o 
 -15   1   1     4007.83     4334.66     86.98 o 
 -13   1   1      495.61      530.91     20.99 o 
 -11   1   1       57.72       40.72     10.13 o 
  -9   1   1     7336.75     8294.60    110.40 o 
  -7   1   1    90806.05    89752.66    999.98 o 
  -5   1   1    19354.52    17626.37    108.14 o 
  -3   1   1     1985.63     1949.82     26.07 o 
  -1   1   1    52626.48    54941.77    328.01 o 
   1   1   1    22061.28    20795.99    202.78 o 
   3   1   1    43661.17    39618.87    376.96 o 
   5   1   1    42571.89    39993.84    310.84 o 
   7   1   1    21951.77    21316.53    262.89 o 
   9   1   1    12946.29    12445.84    262.07 o 
  11   1   1    16144.99    15754.08    415.88 o 
  13   1   1     1537.01     1721.99     47.78 o 
  15   1   1       29.52        1.04     13.32 o 
  17   1   1       29.33       16.30     14.27 o 
  19   1   1        3.84       -1.62     11.91 o 
  21   1   1        4.56       -3.50     17.47 o 
  23   1   1      257.31      307.64     53.08 o 
  25   1   1      259.94      257.48     48.88 o 
  27   1   1       10.93       40.28     29.07 o 
 -28   2   1      804.08      959.40    120.53 o 
 -26   2   1        1.83       40.03     26.46 o 
 -24   2   1      126.26       77.50     28.52 o 
 -22   2   1      494.09      591.21     46.44 o 
 -20   2   1      817.40      949.20     51.42 o 
 -18   2   1     5902.74     5762.40    103.68 o 
 -16   2   1      207.39      192.97     24.42 o 
 -14   2   1     5977.51     6361.89     88.20 o 
 -12   2   1    11345.23    12004.34    165.88 o 
 -10   2   1     1865.52     1721.35     32.56 o 
  -8   2   1    16622.35    16629.20    193.52 o 
  -6   2   1    22990.00    21444.49    239.29 o 
  -4   2   1      828.25      967.98     16.05 o 
  -2   2   1    17876.55    15490.22    230.60 o 
   0   2   1     1363.41     1366.28     20.40 o 
   2   2   1      314.52      222.16     14.37 o 
   4   2   1     1408.66     1205.36     21.99 o 
   6   2   1        3.38       11.43      5.92 o 
   8   2   1    19251.93    19426.62    417.78 o 
  10   2   1     8468.27     8515.13    102.29 o 
  12   2   1     5382.87     5705.19     82.17 o 
  14   2   1      665.19      698.84     39.54 o 
  16   2   1     3074.18     3379.66     76.56 o 
  18   2   1      813.06      719.47     37.09 o 
  20   2   1       33.27       41.22     13.67 o 
  22   2   1      159.59       96.46     24.48 o 
  24   2   1      737.53      715.06     81.96 o 
  26   2   1       95.03       75.18     34.13 o 
 -27   3   1      257.82      208.36     38.56 o 
 -25   3   1     3008.62     2883.10    106.51 o 
 -23   3   1     1728.94     1740.62     56.64 o 
 -21   3   1       25.21        0.77     16.78 o 
 -19   3   1     1044.81     1089.39     50.94 o 
 -17   3   1     4538.71     4037.26     78.35 o 
 -15   3   1        3.41       19.34     12.89 o 
 -13   3   1     3356.24     3522.02     58.43 o 
 -11   3   1        0.07        3.99      7.47 o 
  -9   3   1      574.68      360.15     14.34 o 
  -7   3   1     2957.72     2692.76     45.77 o 
  -5   3   1     1048.17      746.06     14.36 o 
  -3   3   1    47827.73    46792.46    296.32 o 
  -1   3   1     1360.30     1191.34     20.00 o 
   1   3   1     8164.93     7804.79    109.21 o 
   3   3   1     9030.69     9019.87    106.97 o 
   5   3   1      767.57      799.63     19.18 o 
   7   3   1     1019.54     1038.48     30.21 o 
   9   3   1    12316.09    12953.77    191.63 o 
  11   3   1      566.92      495.20     19.28 o 
  13   3   1      131.40      170.27     22.91 o 
  15   3   1      921.51      976.28     40.23 o 
  17   3   1     4105.48     4076.83     98.85 o 
  19   3   1      248.74      234.03     33.58 o 
  21   3   1      455.83      576.34     73.80 o 
  23   3   1     1306.35     1160.53     50.82 o 
  25   3   1      611.02      438.16     91.12 o 
 -26   4   1        3.40       15.70     21.81 o 
 -24   4   1     2641.94     2709.17    115.36 o 
 -22   4   1     2406.93     2274.02     76.66 o 
 -20   4   1     1561.24     1678.72     38.94 o 
 -18   4   1      441.15      298.89     38.71 o 
 -16   4   1     5669.00     5705.00     97.71 o 
 -14   4   1     1972.14     2161.22     48.50 o 
 -12   4   1      535.32      771.83     30.87 o 
 -10   4   1     1951.35     2244.59     37.37 o 
  -8   4   1        4.56       27.75      8.10 o 
  -6   4   1     3655.49     3964.57     61.01 o 
  -4   4   1     5140.11     5540.31     57.37 o 
  -2   4   1     7721.19     8122.49    100.88 o 
   0   4   1     1455.11     1459.13     33.53 o 
   2   4   1     2186.20     2309.62     37.43 o 
   4   4   1    20003.40    19254.17    400.10 o 
   6   4   1     2321.62     2401.53     40.22 o 
   8   4   1      521.82      386.25     23.80 o 
  10   4   1       97.68      192.13     22.59 o 
  12   4   1      270.76      232.40     26.73 o 
  14   4   1      508.95      492.68     55.64 o 
  16   4   1     1404.69     1389.24     46.25 o 
  18   4   1      205.96      154.39     24.26 o 
  20   4   1       89.88       93.30     22.63 o 
  22   4   1     6752.37     7186.61    269.84 o 
  24   4   1      593.38      457.09     77.23 o 
 -25   5   1      360.14      314.41     54.15 o 
 -23   5   1     1608.47     1524.09     64.66 o 
 -21   5   1      110.57      158.87     34.91 o 
 -19   5   1     2434.50     2463.71     74.74 o 
 -17   5   1     1105.36     1102.41     43.06 o 
 -15   5   1     1069.16      819.49     31.59 o 
 -13   5   1     2095.40     2077.42     46.74 o 
 -11   5   1      200.22      231.91     27.37 o 
  -9   5   1     2833.85     3061.05     56.51 o 
  -7   5   1     2129.33     2101.88     45.04 o 
  -5   5   1     8153.71     7969.21    160.11 o 
  -3   5   1       42.01       50.50     18.50 o 
  -1   5   1     1932.84     2111.84     60.53 o 
   1   5   1      679.25      563.04     57.76 o 
   3   5   1     1426.52     1581.38     30.88 o 
   5   5   1     4726.57     4794.62     64.80 o 
   7   5   1     2616.32     2524.02     49.27 o 
   9   5   1      109.40       68.99     15.93 o 
  11   5   1       27.07       28.73     12.86 o 
  13   5   1      594.95      675.65     43.04 o 
  15   5   1     6396.88     7064.10    139.91 o 
  17   5   1     2831.54     2750.29    112.36 o 
  19   5   1      129.86      134.20     27.50 o 
  21   5   1       39.84       47.29     18.38 o 
  23   5   1      120.94       81.32     32.82 o 
 -24   6   1      759.46      806.40    107.24 o 
 -22   6   1      142.81      342.13    101.59 o 
 -20   6   1     1133.17     1016.98     52.32 o 
 -18   6   1      449.83      486.91     50.16 o 
 -16   6   1      763.91      813.08     38.93 o 
 -14   6   1     1895.72     1911.88     57.14 o 
 -12   6   1     1713.01     1674.33     51.50 o 
 -10   6   1    16555.87    17788.68    248.42 o 
  -8   6   1      149.55      189.52     18.88 o 
  -6   6   1      793.60      879.22     23.46 o 
  -4   6   1       88.76       92.49     29.44 o 
  -2   6   1        9.10        1.13     16.36 o 
   0   6   1      940.51      993.03     53.77 o 
   2   6   1      344.94      243.55     59.75 o 
   4   6   1      114.89       96.91     13.91 o 
   6   6   1     5869.99     6380.86     92.37 o 
   8   6   1      213.12      208.13     29.34 o 
  10   6   1     3315.67     3121.25     62.62 o 
  12   6   1     2130.40     2155.79     76.87 o 
  14   6   1     2880.72     3013.69     67.89 o 
  16   6   1     3016.86     3296.39    110.63 o 
  18   6   1        2.79       24.76     19.84 o 
  20   6   1      170.64      125.49     31.06 o 
  22   6   1      264.92      237.23     55.32 o 
 -23   7   1       10.46       47.13     26.78 o 
 -21   7   1      344.22      210.33     85.36 o 
 -19   7   1     1568.86     1716.96    107.04 o 
 -17   7   1     1577.44     1957.42    104.51 o 
 -15   7   1      286.85      229.92     31.02 o 
 -13   7   1     2165.35     2307.29     69.12 o 
 -11   7   1      679.54      615.67     34.25 o 
  -9   7   1     3388.83     3526.50     60.26 o 
  -7   7   1      391.60      464.26     47.51 o 
  -5   7   1      244.11      142.28     38.97 o 
  -3   7   1      431.60      319.91     54.42 o 
  -1   7   1    15576.33    16624.14    335.25 o 
   1   7   1    11082.37    11335.39    381.70 o 
   3   7   1      946.16     1012.10    110.74 o 
   5   7   1       63.65       77.78     32.79 o 
   7   7   1     2395.97     2411.86     49.04 o 
   9   7   1       21.14       36.65     13.71 o 
  11   7   1       54.70       64.67     19.91 o 
  13   7   1       21.99        4.40     17.36 o 
  15   7   1     1005.60      988.89     40.78 o 
  17   7   1      632.22      566.61    144.90 o 
  19   7   1        0.67       -3.88     35.86 o 
  21   7   1      614.75      528.24    159.63 o 
 -20   8   1      514.93      401.43    137.05 o 
 -18   8   1      219.23      187.49     59.36 o 
 -16   8   1      809.73      819.25    196.98 o 
 -14   8   1      552.20      556.54    119.43 o 
 -12   8   1      646.62      843.70     87.34 o 
 -10   8   1      663.79      572.39     43.15 o 
  -8   8   1     2393.03     2596.44     88.46 o 
  -6   8   1     2001.34     2179.75    118.21 o 
  -4   8   1      620.10      642.70     56.41 o 
  -2   8   1       46.23       82.73     37.84 o 
   0   8   1      210.84      203.70     33.97 o 
   2   8   1      465.79      416.50     78.95 o 
   4   8   1      414.20      508.14     70.78 o 
   6   8   1     2937.28     3277.26    134.53 o 
   8   8   1       31.05       21.99     12.90 o 
  10   8   1      158.00      122.18     29.11 o 
  12   8   1      566.14      704.52    115.17 o 
  14   8   1     2495.04     2985.60    147.62 o 
  16   8   1       53.86       29.76     24.83 o 
  18   8   1        2.68       25.26     28.76 o 
 -17   9   1     1891.24     2014.79    125.57 o 
 -15   9   1        0.90      -30.84     41.36 o 
 -13   9   1     3620.19     3898.79    274.57 o 
 -11   9   1      198.26      258.21     78.45 o 
  -9   9   1       25.63       -5.55     39.38 o 
  -7   9   1     2164.82     2069.12     84.15 o 
  -5   9   1     2094.62     2166.99    142.58 o 
  -3   9   1      362.70      339.07     61.69 o 
  -1   9   1       35.77       77.94     26.28 o 
   1   9   1      287.91      185.35     66.84 o 
   3   9   1      475.55      489.98     95.68 o 
   5   9   1     1436.57     1393.81     51.82 o 
   7   9   1      435.71      409.37     96.43 o 
   9   9   1      349.87      401.49    125.08 o 
  11   9   1      151.51       93.77     28.01 o 
  13   9   1     2679.45     2937.30    103.56 o 
  15   9   1      111.08      245.56     60.07 o 
 -12  10   1      631.22      623.00    136.14 o 
 -10  10   1     1384.70     1500.01    135.08 o 
  -8  10   1       78.87       40.12     35.35 o 
  -6  10   1       22.62       47.91     27.66 o 
  -4  10   1      221.07      203.58     59.68 o 
  -2  10   1      766.09      868.58     80.27 o 
   0  10   1       24.75       40.24     24.49 o 
   2  10   1      548.37      374.13     75.13 o 
   4  10   1      502.54      330.00     81.59 o 
   6  10   1        0.10       38.06     25.92 o 
   8  10   1       60.30       35.92     22.90 o 
  10  10   1      467.64      397.04     94.94 o 
 -30   0   2       60.26       57.24     26.55 o 
 -28   0   2        9.65       31.82     25.46 o 
 -26   0   2      322.68      436.35     84.13 o 
 -24   0   2     1329.43     1321.03    101.04 o 
 -22   0   2       74.94       74.31     43.34 o 
 -20   0   2     2574.36     2413.81     91.92 o 
 -18   0   2     1157.62     1145.63     37.23 o 
 -16   0   2     1315.58     1042.38     75.41 o 
 -14   0   2     1809.98     1473.23     86.35 o 
 -12   0   2      379.38      345.89     20.24 o 
 -10   0   2      573.07      571.46     21.80 o 
  -8   0   2    41797.25    40934.94    533.65 o 
  -6   0   2      268.58      219.46      9.13 o 
  -4   0   2    17180.72    15544.88     80.74 o 
   0   0   2    69826.78    76558.71    756.73 o 
   2   0   2    13386.26    10665.02    179.78 o 
   4   0   2     7912.01     7169.83    169.54 o 
   6   0   2    10909.59    12071.18    184.88 o 
   8   0   2    22351.29    20184.57    267.16 o 
  10   0   2       13.92        3.56     16.81 o 
  12   0   2    10616.73    12224.61    242.06 o 
  14   0   2     1149.46     1360.74     52.23 o 
  16   0   2     8704.66     9001.57    319.69 o 
  18   0   2     2393.21     2319.56    157.43 o 
  20   0   2     3179.07     3501.24    117.03 o 
  22   0   2       18.68       14.85     29.33 o 
  24   0   2      992.67     1066.54     84.10 o 
  26   0   2      367.21      188.54    115.93 o 
 -29   1   2     1332.04     1409.22     63.63 o 
 -27   1   2      330.03      273.87     55.44 o 
 -25   1   2       84.50       92.65     25.78 o 
 -23   1   2      384.16      382.98     59.88 o 
 -21   1   2        3.56       30.30     11.57 o 
 -19   1   2      671.04      743.35     36.55 o 
 -17   1   2     1490.58     1350.86     53.93 o 
 -15   1   2    18596.01    19054.71    477.77 o 
 -13   1   2     3568.77     3857.35     63.13 o 
 -11   1   2     4108.55     4381.10     51.92 o 
  -9   1   2     8450.87     8629.83    106.15 o 
  -7   1   2    22185.13    20602.41    196.49 o 
  -5   1   2    30088.24    28516.41    381.74 o 
  -3   1   2      818.83      762.08     15.89 o 
  -1   1   2    13602.04    12931.80    174.21 o 
   1   1   2    51838.50    49999.55    698.14 o 
   3   1   2   127813.77   141139.06    356.10 o 
   5   1   2    55802.19    54663.23    714.54 o 
   7   1   2     6841.03     6350.38     62.98 o 
   9   1   2     4353.20     4047.33     76.60 o 
  11   1   2        0.35       23.64      9.66 o 
  13   1   2      418.67      501.80     35.64 o 
  15   1   2     8424.33     8305.81    166.01 o 
  17   1   2      573.12      570.73     50.94 o 
  19   1   2     5340.57     5403.54    113.18 o 
  21   1   2       55.23       61.59     21.82 o 
  23   1   2      118.45       77.83     29.44 o 
  25   1   2     1125.46     1228.06     92.46 o 
 -30   2   2      445.90      286.84     88.66 o 
 -28   2   2      172.99      104.60     32.37 o 
 -26   2   2        0.17       19.84     22.52 o 
 -24   2   2      709.30      724.09     43.40 o 
 -22   2   2       30.11       23.39     11.62 o 
 -20   2   2     1684.14     1575.84     55.75 o 
 -18   2   2        1.92       15.73      8.11 o 
 -16   2   2     3389.57     3638.19     79.09 o 
 -14   2   2     7807.10     8030.02    155.93 o 
 -12   2   2     2595.70     2794.63     52.53 o 
 -10   2   2      284.25      314.49     18.11 o 
  -8   2   2     5861.98     5516.74     91.77 o 
  -6   2   2     5311.75     5520.50     54.82 o 
  -4   2   2    40134.73    37033.11    351.93 o 
  -2   2   2     6786.82     6155.35     83.91 o 
   0   2   2    25910.64    24657.25    315.71 o 
   2   2   2      616.73      613.04     15.17 o 
   4   2   2    16486.06    17005.96    288.90 o 
   6   2   2      377.02      303.63     17.32 o 
   8   2   2    13118.54    13545.27    231.73 o 
  10   2   2      267.14      282.34     21.51 o 
  12   2   2     1688.61     1779.51     35.15 o 
  14   2   2       72.03       74.43     21.98 o 
  16   2   2     2613.56     2575.24     59.81 o 
  18   2   2      591.55      470.14     59.66 o 
  20   2   2     2169.07     2200.83     86.34 o 
  22   2   2        1.20       21.51     19.41 o 
  24   2   2      134.83       98.67     42.32 o 
  26   2   2      114.30       84.68     51.88 o 
 -29   3   2      592.61      408.03     97.99 o 
 -27   3   2       28.99       10.14     27.99 o 
 -25   3   2      777.36      680.25     73.18 o 
 -23   3   2     5253.23     5342.02    140.19 o 
 -21   3   2       15.82       11.69     16.21 o 
 -19   3   2     2453.42     2517.43     58.33 o 
 -17   3   2      500.39      617.57     29.57 o 
 -15   3   2      870.95      820.54     24.00 o 
 -13   3   2      114.99      113.94     15.13 o 
 -11   3   2     1772.43     1766.60     32.71 o 
  -9   3   2     7567.89     8164.70     80.42 o 
  -7   3   2       14.69       15.53      5.43 o 
  -5   3   2     2115.37     2223.79     31.90 o 
  -3   3   2     1267.13     1214.32     24.75 o 
  -1   3   2      689.13      758.83     17.59 o 
   1   3   2     7536.88     7146.66     89.92 o 
   3   3   2     4491.97     5139.44     81.94 o 
   5   3   2     8865.11     9912.18    108.54 o 
   7   3   2      535.63      776.47     29.77 o 
   9   3   2      766.85      749.79     30.53 o 
  11   3   2     6545.18     6997.13    102.55 o 
  13   3   2       32.28       36.80     16.24 o 
  15   3   2     2746.85     2770.75     97.59 o 
  17   3   2        8.85       21.88     14.46 o 
  19   3   2      983.55      931.56     42.02 o 
  21   3   2     3145.82     3291.00     97.90 o 
  23   3   2     1086.09     1087.14     66.61 o 
  25   3   2      494.17      354.00     67.30 o 
 -28   4   2       51.44       27.37     21.26 o 
 -26   4   2       19.07        6.75     27.97 o 
 -24   4   2      872.19      981.59     86.55 o 
 -22   4   2      779.92      743.40     64.93 o 
 -20   4   2       42.10       20.30     14.61 o 
 -18   4   2      731.26      715.08     46.13 o 
 -16   4   2      310.58      347.89     34.66 o 
 -14   4   2      425.63      431.02     23.71 o 
 -12   4   2     4775.50     5273.99    106.04 o 
 -10   4   2       49.72       51.20      9.29 o 
  -8   4   2     7813.55     8047.12     92.56 o 
  -6   4   2      899.70      783.94     14.43 o 
  -4   4   2     7446.55     7157.05     80.09 o 
  -2   4   2     2961.54     3013.65     46.05 o 
   0   4   2       73.98      126.14      7.31 o 
   2   4   2     2966.50     3021.27     47.02 o 
   4   4   2      220.25      251.90     19.65 o 
   6   4   2     7111.26     7808.55    121.26 o 
   8   4   2      112.16       82.54     14.95 o 
  10   4   2     2212.13     2047.15     43.50 o 
  12   4   2        0.05       30.06     10.37 o 
  14   4   2     4008.72     3951.64     69.11 o 
  16   4   2     2968.55     2881.25     64.66 o 
  18   4   2      769.12      826.68     62.85 o 
  20   4   2       53.58       59.62     22.88 o 
  22   4   2       83.65       59.38     24.46 o 
  24   4   2      426.42      272.18     81.58 o 
 -27   5   2        3.46       16.13     19.76 o 
 -25   5   2       12.14       31.94     24.42 o 
 -23   5   2      293.70      270.67     54.80 o 
 -21   5   2        4.06      -26.56     26.56 o 
 -19   5   2       45.10       80.73     27.67 o 
 -17   5   2      309.91      355.11     50.04 o 
 -15   5   2      448.76      527.25     34.13 o 
 -13   5   2     3332.75     3047.74     75.45 o 
 -11   5   2      729.81      614.26     18.87 o 
  -9   5   2     6891.70     7020.42     87.80 o 
  -7   5   2      257.07      147.54     13.43 o 
  -5   5   2       40.56       66.75      9.48 o 
  -3   5   2     4539.76     4449.89     59.79 o 
  -1   5   2       92.52      115.64     30.34 o 
   1   5   2      255.84      226.49     14.05 o 
   3   5   2       66.80       66.24      9.40 o 
   5   5   2      154.22       99.90     14.00 o 
   7   5   2     9021.95     9324.36    139.24 o 
   9   5   2     3372.13     3436.09    120.78 o 
  11   5   2      899.29      943.71     38.53 o 
  13   5   2      465.46      372.65     50.79 o 
  15   5   2      922.36      822.91     44.22 o 
  17   5   2     1323.87     1383.32     53.82 o 
  19   5   2        4.35       17.99     22.67 o 
  21   5   2     1088.49     1197.95    117.81 o 
  23   5   2      574.43      413.21     93.71 o 
 -26   6   2       37.53       53.97     16.70 o 
 -24   6   2       21.36       35.10     24.21 o 
 -22   6   2      309.71      313.98     57.08 o 
 -20   6   2       44.53       57.28     28.39 o 
 -18   6   2      325.54      219.25     44.76 o 
 -16   6   2      815.46      703.13     37.63 o 
 -14   6   2       47.18       29.86     14.72 o 
 -12   6   2     2348.67     1962.51     43.80 o 
 -10   6   2       52.95       68.79     12.64 o 
  -8   6   2      374.40      399.81     15.06 o 
  -6   6   2      423.48      480.43     21.35 o 
  -4   6   2     1627.96     1713.18     62.16 o 
  -2   6   2     1108.64     1302.52     44.02 o 
   0   6   2      471.06      378.60     63.33 o 
   2   6   2      227.41      125.16     14.08 o 
   4   6   2       97.84      118.14     18.40 o 
   6   6   2        0.12       12.71     12.17 o 
   8   6   2      514.79      610.30     41.68 o 
  10   6   2    12493.60    13154.56    181.92 o 
  12   6   2        3.87       26.77     13.93 o 
  14   6   2      128.47      118.34     26.04 o 
  16   6   2        0.09       -0.70     21.50 o 
  18   6   2      126.82       60.02     19.90 o 
  20   6   2      198.11       93.53     37.10 o 
 -23   7   2       40.24       11.25     35.79 o 
 -21   7   2        0.00        8.96     37.37 o 
 -19   7   2       81.45       53.60     26.00 o 
 -17   7   2       17.27       32.72     17.20 o 
 -15   7   2      325.53      314.36     46.44 o 
 -13   7   2      358.81      243.26     52.82 o 
 -11   7   2      553.16      566.91     26.63 o 
  -9   7   2      340.38      322.23     48.33 o 
  -7   7   2      456.83      477.36     63.99 o 
  -5   7   2        5.06      -10.69     24.50 o 
  -3   7   2      258.71      276.43     55.72 o 
  -1   7   2       31.36       33.08     17.57 o 
   1   7   2      704.78      876.41     60.73 o 
   3   7   2     9690.71     9899.72    219.51 o 
   5   7   2     3158.33     3048.36     68.46 o 
   7   7   2      865.51      849.63     26.95 o 
   9   7   2       18.10       31.18     15.50 o 
  11   7   2      300.39      270.22     40.71 o 
  13   7   2      461.37      378.15     69.40 o 
  15   7   2      329.70      308.51     75.73 o 
  17   7   2       77.55      104.00     55.95 o 
  19   7   2        2.36       26.88     30.65 o 
 -20   8   2      369.83      324.12     64.67 o 
 -18   8   2        1.66       47.90     39.88 o 
 -16   8   2       18.62       47.92     29.92 o 
 -14   8   2       53.68       42.10     29.18 o 
 -12   8   2     1835.28     1808.78     74.88 o 
 -10   8   2       66.41       54.99     22.26 o 
  -8   8   2     6234.36     6699.02    163.92 o 
  -6   8   2     5189.90     4891.29    141.44 o 
  -4   8   2        2.96       21.61     16.82 o 
  -2   8   2     1469.49     1485.55     72.87 o 
   0   8   2       25.05       33.35     18.06 o 
   2   8   2      722.82      709.73     68.38 o 
   4   8   2       25.43       29.36     19.13 o 
   6   8   2       14.18       15.09     27.76 o 
   8   8   2      333.43      240.57     70.69 o 
  10   8   2      197.33      188.91     65.77 o 
  12   8   2     1532.75     1485.97     68.85 o 
  14   8   2      305.79      332.43     64.78 o 
  16   8   2      666.64      479.00    136.57 o 
 -17   9   2       32.69       83.15     33.51 o 
 -15   9   2     1690.81     1779.30    117.65 o 
 -13   9   2     1708.11     1783.56    100.13 o 
 -11   9   2       63.55       40.46     34.09 o 
  -9   9   2       46.11       48.57     29.96 o 
  -7   9   2       10.21       20.92     23.79 o 
  -5   9   2      821.66      783.53     55.36 o 
  -3   9   2       61.82       70.72     35.26 o 
  -1   9   2        2.25       15.83     22.58 o 
   1   9   2      202.37      196.85     50.15 o 
   3   9   2      224.54      214.09     51.80 o 
   5   9   2        6.13       33.16     24.30 o 
   7   9   2        2.27       12.12     22.08 o 
   9   9   2       69.34       65.00     42.48 o 
  11   9   2      191.08      162.18     52.83 o 
  13   9   2      153.32      140.37     42.84 o 
 -12  10   2      200.23      154.35     69.62 o 
 -10  10   2      104.97       12.36     36.62 o 
  -8  10   2      211.23      176.93    105.78 o 
  -6  10   2      253.66      196.55     55.43 o 
  -4  10   2        9.00       38.31     33.70 o 
  -2  10   2       28.04       20.07     26.43 o 
   0  10   2       72.65       97.65     30.19 o 
   2  10   2        0.10       28.81     20.10 o 
   4  10   2      358.48      384.59     82.09 o 
   6  10   2      272.40      276.40     72.25 o 
   8  10   2        0.59        2.33     38.43 o 
 -31   1   3       81.04       64.87     32.12 o 
 -29   1   3     1125.44     1090.10     42.12 o 
 -27   1   3       29.75       25.42     19.81 o 
 -25   1   3      154.05      103.47     29.16 o 
 -23   1   3       14.35       41.72     12.92 o 
 -21   1   3      216.94      205.63     29.86 o 
 -19   1   3      327.72      289.77     36.99 o 
 -17   1   3     1315.00     1311.73     47.97 o 
 -15   1   3     7495.48     8700.47    141.99 o 
 -13   1   3     9348.52    10319.01    163.15 o 
 -11   1   3       26.49       40.02      6.48 o 
  -9   1   3     1831.51     1660.15     22.91 o 
  -7   1   3    58996.55    58010.71    666.70 o 
  -5   1   3    11416.25    10137.68     86.64 o 
  -3   1   3    12220.03    11075.45    216.80 o 
  -1   1   3     3090.16     3017.71     37.39 o 
   1   1   3    34096.48    31614.82    317.42 o 
   3   1   3     5842.45     5993.35     84.33 o 
   5   1   3       14.48       61.27      9.46 o 
   7   1   3     1299.26     1499.25     32.96 o 
   9   1   3     2139.90     2054.49     50.28 o 
  11   1   3     4527.69     4692.62     97.77 o 
  13   1   3     1551.67     1529.69     92.70 o 
  15   1   3     2699.06     2713.16     64.86 o 
  17   1   3      115.95      100.88     21.75 o 
  19   1   3       80.91       66.02     19.34 o 
  21   1   3      420.95      318.46     53.56 o 
  23   1   3     2115.07     2155.85     62.69 o 
  25   1   3       64.25       70.63     29.67 o 
 -30   2   3      121.44      109.88     32.76 o 
 -28   2   3     1021.22     1169.07     56.66 o 
 -26   2   3        3.14       15.85     20.93 o 
 -24   2   3      131.77      145.54     25.57 o 
 -22   2   3      379.35      328.15     48.50 o 
 -20   2   3     3404.25     3437.58     66.84 o 
 -18   2   3     7409.41     7610.57    109.51 o 
 -16   2   3      833.03      786.77     32.32 o 
 -14   2   3    16153.15    16741.76    182.49 o 
 -12   2   3      251.46      245.98     11.11 o 
 -10   2   3     8080.17     9461.41    114.20 o 
  -8   2   3    22169.71    21131.51    201.16 o 
  -6   2   3      224.11      269.74      7.86 o 
  -4   2   3     6533.05     6403.00     87.78 o 
  -2   2   3    17829.65    15567.02    151.36 o 
   0   2   3     4926.06     5027.10     62.23 o 
   2   2   3      479.19      455.90     12.60 o 
   4   2   3    42484.18    45117.92    416.87 o 
   6   2   3    14654.09    14267.13    371.93 o 
   8   2   3      138.96      157.49     25.26 o 
  10   2   3      609.72      796.01     28.19 o 
  12   2   3      754.13      669.19     37.32 o 
  14   2   3      138.94      182.56     33.64 o 
  16   2   3     1904.06     1876.51     40.79 o 
  18   2   3       47.87       36.03     18.94 o 
  20   2   3       21.57       42.94     20.73 o 
  22   2   3        2.84       40.67     26.74 o 
  24   2   3     2172.83     2267.36     67.28 o 
 -29   3   3      451.80      400.47     89.03 o 
 -27   3   3      301.14      318.57     51.00 o 
 -25   3   3     1252.89     1147.69     66.91 o 
 -23   3   3       56.67       42.91     18.17 o 
 -21   3   3     1213.69     1333.19     53.57 o 
 -19   3   3        2.61        9.61     11.61 o 
 -17   3   3     2554.82     2323.35     49.60 o 
 -15   3   3     1765.45     1824.68     37.44 o 
 -13   3   3     1206.79     1255.28     41.41 o 
 -11   3   3      342.04      473.19     15.98 o 
  -9   3   3    38880.04    39493.07    424.93 o 
  -7   3   3      418.11      327.52     10.26 o 
  -5   3   3     4925.98     5476.27     70.15 o 
  -3   3   3     9567.15     9129.37     97.70 o 
  -1   3   3    17593.96    18885.70    171.87 o 
   1   3   3     2765.49     3018.14     64.96 o 
   3   3   3     1463.45     1589.36     33.53 o 
   5   3   3     7334.30     7054.34     74.79 o 
   7   3   3     3641.49     4232.46     64.24 o 
   9   3   3      487.55      640.08     37.08 o 
  11   3   3       32.02       33.84     13.83 o 
  13   3   3        9.03       24.83     14.41 o 
  15   3   3     3164.08     3423.19     82.02 o 
  17   3   3     1703.96     1692.32     43.26 o 
  19   3   3      933.31      827.60     45.62 o 
  21   3   3      703.71      631.45    120.31 o 
  23   3   3      759.91      979.33    139.84 o 
 -30   4   3      930.38      566.43    134.37 o 
 -28   4   3       70.15       78.51     28.32 o 
 -26   4   3      200.17      150.22     28.69 o 
 -24   4   3     2610.96     2664.60     97.33 o 
 -22   4   3     1293.33     1425.13     69.30 o 
 -20   4   3       28.88       35.58     14.49 o 
 -18   4   3     5275.51     5358.49     91.55 o 
 -16   4   3      451.40      438.07     18.91 o 
 -14   4   3      540.42      701.48     20.06 o 
 -12   4   3      582.65      496.28     20.66 o 
 -10   4   3     9521.84     9805.40    141.42 o 
  -8   4   3      668.02      652.05     19.57 o 
  -6   4   3      146.11      171.58     12.53 o 
  -4   4   3    10735.91    10921.69    173.62 o 
  -2   4   3    12279.08    11863.56    134.09 o 
   0   4   3    16937.45    17986.26    272.60 o 
   2   4   3       15.42        6.90      8.50 o 
   4   4   3      626.88      824.30     17.70 o 
   6   4   3       75.49      127.07     17.02 o 
   8   4   3     3564.00     3888.15    128.76 o 
  10   4   3        1.40       18.71     14.15 o 
  12   4   3     8181.83     8051.49    146.86 o 
  14   4   3     1203.67     1242.04     40.10 o 
  16   4   3       18.04       27.13     14.38 o 
  18   4   3       43.97       60.01     23.67 o 
  20   4   3      543.61      421.58     76.76 o 
  22   4   3     4468.78     4818.67    137.56 o 
 -27   5   3       65.83       28.72     21.46 o 
 -25   5   3     1543.91     1531.31     92.46 o 
 -23   5   3       14.85       48.95     20.94 o 
 -21   5   3     1892.10     1862.05     60.14 o 
 -19   5   3       51.85       24.14     16.23 o 
 -17   5   3      291.86      257.26     31.86 o 
 -15   5   3       95.12      124.15     17.34 o 
 -13   5   3      501.42      433.02     17.60 o 
 -11   5   3     6017.36     5904.02     77.61 o 
  -9   5   3    15110.38    15678.09    184.38 o 
  -7   5   3     4598.59     5262.98     65.49 o 
  -5   5   3       79.12      103.94     18.29 o 
  -3   5   3      449.30      344.24     20.86 o 
  -1   5   3     3337.83     3227.85     61.94 o 
   1   5   3     7623.38     8023.00    119.75 o 
   3   5   3      401.03      388.63     14.43 o 
   5   5   3     7509.17     7175.76    111.13 o 
   7   5   3     1554.44     1374.19     41.50 o 
   9   5   3      331.79      321.57     47.06 o 
  11   5   3      108.08       33.80     20.87 o 
  13   5   3      136.55      110.46     25.83 o 
  15   5   3     7969.43     8183.54    158.92 o 
  17   5   3       72.42       53.94     22.81 o 
  19   5   3      376.40      339.51     59.52 o 
  21   5   3      156.43       92.41     34.39 o 
 -26   6   3     1467.23     1605.37     58.67 o 
 -24   6   3       61.85       47.22     18.73 o 
 -22   6   3      184.23      152.83     35.93 o 
 -20   6   3      223.51      242.38     44.81 o 
 -18   6   3      327.02      280.41     49.82 o 
 -16   6   3      346.23      378.82     37.13 o 
 -14   6   3        8.43       15.91      9.83 o 
 -12   6   3    15317.76    15981.95    241.68 o 
 -10   6   3       62.49       58.55     12.25 o 
  -8   6   3     8275.19     8965.63    140.58 o 
  -6   6   3        0.44        6.33      8.02 o 
  -4   6   3      811.80      867.78     41.09 o 
  -2   6   3     3392.54     3385.54    103.20 o 
   0   6   3     6503.15     6750.53    122.30 o 
   2   6   3    13123.73    13376.01    191.66 o 
   4   6   3    11842.29    12767.85    177.78 o 
   6   6   3    12975.85    14257.56    291.59 o 
   8   6   3      444.42      506.29     37.25 o 
  10   6   3      139.93      104.00     20.86 o 
  12   6   3       39.16       38.19     18.08 o 
  14   6   3     2584.12     2718.93    103.04 o 
  16   6   3      337.02      343.37     62.91 o 
  18   6   3      348.14      364.40     75.45 o 
  20   6   3       21.34       47.47     22.98 o 
 -25   7   3      825.46      628.17    148.04 o 
 -23   7   3        4.83       -7.76     38.78 o 
 -21   7   3      647.02      554.46    110.36 o 
 -19   7   3      581.97      554.56     50.45 o 
 -17   7   3       11.32       29.39     20.68 o 
 -15   7   3        7.91       39.81     15.66 o 
 -13   7   3      227.59      249.51     52.34 o 
 -11   7   3     2788.34     2835.71     59.90 o 
  -9   7   3     7137.01     6801.22    201.62 o 
  -7   7   3      841.34      834.01     47.60 o 
  -5   7   3       13.72       27.36     23.90 o 
  -3   7   3       70.22       39.23     25.08 o 
  -1   7   3     4380.20     4479.51    199.63 o 
   1   7   3     2382.36     2178.13     73.78 o 
   3   7   3     3897.56     4111.50     75.61 o 
   5   7   3      110.26       83.36     18.69 o 
   7   7   3      262.91      338.66     53.29 o 
   9   7   3     1020.73     1126.41     49.00 o 
  11   7   3       41.84       20.71     21.85 o 
  13   7   3        1.06       33.67     21.17 o 
  15   7   3     3404.46     3701.20    134.17 o 
  17   7   3        0.41       19.86     28.35 o 
 -22   8   3      633.99      495.42    134.04 o 
 -20   8   3       67.75       57.96     29.61 o 
 -18   8   3      963.11     1096.72     79.41 o 
 -16   8   3     2334.52     2279.80     99.77 o 
 -14   8   3      753.03      597.80    127.38 o 
 -12   8   3     2035.53     2048.51     62.56 o 
 -10   8   3       91.86       33.08     23.30 o 
  -8   8   3     3691.49     4008.06    113.17 o 
  -6   8   3       89.32       41.38     29.23 o 
  -4   8   3     4560.83     5355.15    209.12 o 
  -2   8   3      629.59      626.89     73.69 o 
   0   8   3     2125.16     2238.33     55.63 o 
   2   8   3      599.36      677.73     53.67 o 
   4   8   3       24.71       34.71     22.21 o 
   6   8   3      962.94     1114.44     61.59 o 
   8   8   3     2884.06     2761.95     92.57 o 
  10   8   3        0.34      -36.62     38.77 o 
  12   8   3      111.51       79.13     33.94 o 
  14   8   3     1156.42     1229.89    138.28 o 
  16   8   3      105.66       68.13     38.15 o 
 -19   9   3      332.29      312.77     98.75 o 
 -17   9   3      619.00      464.17    141.26 o 
 -15   9   3      515.83      538.80    108.28 o 
 -13   9   3     2562.45     2647.76    156.58 o 
 -11   9   3      224.46      291.96     79.54 o 
  -9   9   3     1188.56     1190.68     76.71 o 
  -7   9   3      812.69      866.11     64.13 o 
  -5   9   3      661.98      554.06     98.94 o 
  -3   9   3      134.36      112.29     44.32 o 
  -1   9   3     1091.34      950.51     48.35 o 
   1   9   3      104.90       75.84     29.77 o 
   3   9   3        0.49       33.14     20.56 o 
   5   9   3     1577.03     1706.95     63.33 o 
   7   9   3     2789.33     3091.08    262.36 o 
   9   9   3      368.18      334.46     99.78 o 
  11   9   3       18.89       28.71     42.48 o 
 -14  10   3      319.58      195.94     61.37 o 
 -12  10   3      488.83      366.54    121.72 o 
 -10  10   3      826.28     1030.37    236.95 o 
  -8  10   3       93.87       86.61     36.74 o 
  -6  10   3       32.59       22.52     17.57 o 
  -4  10   3       44.97       33.92     20.76 o 
  -2  10   3     1226.79     1341.56     67.10 o 
   0  10   3      844.55      869.72     98.20 o 
   2  10   3      325.62      262.34     86.02 o 
   4  10   3      502.74      455.82    124.59 o 
   6  10   3      479.20      459.82     96.22 o 
   8  10   3      372.11      307.82    117.43 o 
 -32   0   4      890.10      542.83    237.98 o 
 -30   0   4      327.80      351.00    171.28 o 
 -28   0   4        0.69        4.51     24.09 o 
 -26   0   4      171.21      150.60     40.30 o 
 -24   0   4      805.81      856.77     52.99 o 
 -22   0   4    15909.44    15681.81    334.84 o 
 -20   0   4    10826.31    10948.76    380.31 o 
 -18   0   4      912.52      787.34     52.22 o 
 -16   0   4      255.98      259.09     21.81 o 
 -14   0   4      157.52      225.38     17.60 o 
 -12   0   4     1580.56     1452.05     31.79 o 
 -10   0   4    52358.59    49493.68    604.15 o 
  -8   0   4    69075.09    69709.30   1417.33 o 
  -6   0   4    22220.34    20932.52    180.76 o 
  -4   0   4    10063.99     8872.65    123.87 o 
  -2   0   4     6746.19     6371.78     82.08 o 
   0   0   4      509.29      505.54     20.04 o 
   2   0   4    37322.66    35223.13    260.62 o 
   4   0   4      998.37     1066.52     35.51 o 
   6   0   4     8021.94     8537.11    179.94 o 
   8   0   4      193.13      228.99     55.17 o 
  10   0   4     2253.32     2527.19    102.16 o 
  12   0   4     2406.41     2811.17    106.24 o 
  14   0   4     1650.93     1689.82     62.19 o 
  16   0   4     8256.51     8124.64    229.65 o 
  18   0   4      121.03       79.40     30.30 o 
  20   0   4     3260.88     3274.28    157.50 o 
  22   0   4     1331.33     1369.34     89.79 o 
  24   0   4        1.18       34.83     19.68 o 
 -31   1   4     2249.66     2422.32     99.86 o 
 -29   1   4      291.78      254.45     47.04 o 
 -27   1   4     1589.47     1474.14     69.19 o 
 -25   1   4     1688.38     1779.69     43.11 o 
 -23   1   4      880.06      774.49     41.04 o 
 -21   1   4     2373.25     2243.59     53.61 o 
 -19   1   4    12533.38    12428.57    170.06 o 
 -17   1   4      509.50      505.92     22.11 o 
 -15   1   4      804.12      730.74     24.56 o 
 -13   1   4     3747.02     3537.51     52.19 o 
 -11   1   4     1532.10     1593.59     31.51 o 
  -9   1   4    46077.38    42220.18    486.38 o 
  -7   1   4    34506.41    33359.32    497.22 o 
  -5   1   4    20119.18    18058.86    214.17 o 
  -3   1   4     3551.20     3484.49     60.33 o 
  -1   1   4     3367.44     3526.45     35.33 o 
   1   1   4     5449.43     5735.13     78.48 o 
   3   1   4      170.43      112.71     11.08 o 
   5   1   4    26301.08    26599.09    270.66 o 
   7   1   4        0.01       18.01     12.04 o 
   9   1   4     1202.55     1184.13     40.07 o 
  11   1   4      308.82      361.85     47.59 o 
  13   1   4     2762.81     2902.37     62.54 o 
  15   1   4       79.85      106.43     28.60 o 
  17   1   4     2155.29     2248.42     53.64 o 
  19   1   4       38.33       40.98     14.14 o 
  21   1   4     2936.84     3173.42    105.79 o 
  23   1   4        3.21       42.31     23.98 o 
 -32   2   4     2266.20     2288.41     64.21 o 
 -30   2   4      482.93      354.66     55.90 o 
 -28   2   4      418.37      436.26     72.80 o 
 -26   2   4      758.36      775.41     82.22 o 
 -24   2   4     1044.50     1020.67     46.61 o 
 -22   2   4     3357.32     3435.92     79.56 o 
 -20   2   4        3.90       -5.42     10.12 o 
 -18   2   4      576.36      640.38     23.66 o 
 -16   2   4      206.27      198.01     11.47 o 
 -14   2   4    11754.23    11831.88    168.97 o 
 -12   2   4      707.36      943.15     16.19 o 
 -10   2   4    14930.86    14139.16    252.13 o 
  -8   2   4     8161.43     8336.76    118.11 o 
  -6   2   4     2215.88     2061.04     29.17 o 
  -4   2   4       19.20       12.17      5.39 o 
  -2   2   4    19400.85    17484.51    122.43 o 
   0   2   4      361.34      401.97     14.24 o 
   2   2   4      135.77       57.91      8.33 o 
   4   2   4     6547.84     7084.14     62.48 o 
   6   2   4     6004.12     6010.01     94.99 o 
   8   2   4      369.84      360.12     48.34 o 
  10   2   4      881.21      836.16     28.59 o 
  12   2   4      889.20      893.44     34.63 o 
  14   2   4     1205.19     1259.08     34.93 o 
  16   2   4        3.75       11.89     13.50 o 
  18   2   4       87.34       50.97     21.65 o 
  20   2   4     1121.12     1231.32     45.26 o 
  22   2   4       30.04        1.98     24.40 o 
 -31   3   4     1738.33     1695.24     62.66 o 
 -29   3   4      520.55      436.49     93.93 o 
 -27   3   4       34.36       52.07     21.15 o 
 -25   3   4       21.38       23.00     16.33 o 
 -23   3   4     2596.18     2821.67     74.58 o 
 -21   3   4      965.87      961.56     34.71 o 
 -19   3   4      160.99       97.24     16.65 o 
 -17   3   4        8.57       25.99      9.85 o 
 -15   3   4        1.43       19.20      9.24 o 
 -13   3   4     2515.69     2133.81     36.14 o 
 -11   3   4     4771.47     5045.96     78.41 o 
  -9   3   4     2929.04     3285.65     42.67 o 
  -7   3   4      297.77      283.32      8.22 o 
  -5   3   4      355.34      457.21     12.06 o 
  -3   3   4     5689.65     5446.34     58.07 o 
  -1   3   4     3563.84     4277.78     51.75 o 
   1   3   4     8607.04     9264.69    133.06 o 
   3   3   4      562.02      515.68     17.24 o 
   5   3   4      527.71      432.38     26.31 o 
   7   3   4     3041.82     3356.00     61.72 o 
   9   3   4        0.81       21.40     13.18 o 
  11   3   4     1369.63     1590.93     42.99 o 
  13   3   4      669.98      647.85     33.11 o 
  15   3   4      339.41      271.65     37.53 o 
  17   3   4       18.49        6.42     17.40 o 
  19   3   4      118.14       83.79     26.35 o 
  21   3   4     1151.83     1098.24     60.96 o 
  23   3   4        4.16       36.67     34.15 o 
 -30   4   4      525.98      457.07     75.31 o 
 -28   4   4     1291.11     1370.26     72.92 o 
 -26   4   4       90.14      165.64     32.50 o 
 -24   4   4        6.49       48.17     21.36 o 
 -22   4   4     4457.87     4511.92    124.61 o 
 -20   4   4      302.60      270.74     28.53 o 
 -18   4   4     2640.89     2563.45     47.53 o 
 -16   4   4      612.55      438.14     24.11 o 
 -14   4   4     1741.78     1620.99     35.67 o 
 -12   4   4     1395.15     1386.50     28.46 o 
 -10   4   4       18.48       14.01      7.21 o 
  -8   4   4     4220.02     4158.14     51.51 o 
  -6   4   4     3916.23     4723.79     51.52 o 
  -4   4   4    25400.96    25296.89    258.46 o 
  -2   4   4        1.24       10.50      4.74 o 
   0   4   4     7881.95     7907.82     88.01 o 
   2   4   4      217.18      274.35     26.31 o 
   4   4   4     1324.69     1189.60     36.93 o 
   6   4   4       56.60       54.18     15.79 o 
   8   4   4      228.46      291.69     37.01 o 
  10   4   4      140.28      173.00     27.66 o 
  12   4   4      874.80      984.87     41.72 o 
  14   4   4     1168.80     1368.70     44.37 o 
  16   4   4      234.40      244.02     36.08 o 
  18   4   4      565.67      443.01     76.30 o 
  20   4   4        2.72       23.04     20.40 o 
  22   4   4        8.99       49.81     24.87 o 
 -29   5   4     1691.40     1748.88     64.51 o 
 -27   5   4      835.21      758.57     82.12 o 
 -25   5   4        4.66       18.23     17.22 o 
 -23   5   4       38.16       29.90     20.28 o 
 -21   5   4       69.05       55.05     26.24 o 
 -19   5   4      934.96      896.74     33.48 o 
 -17   5   4      266.43      342.94     40.34 o 
 -15   5   4     2029.99     2112.44     42.66 o 
 -13   5   4     3902.09     4043.72     70.18 o 
 -11   5   4      473.78      302.66     15.37 o 
  -9   5   4      151.59      111.46     14.73 o 
  -7   5   4      182.88      186.54     11.23 o 
  -5   5   4     3403.79     3421.75     57.27 o 
  -3   5   4     1254.00     1077.06     22.35 o 
  -1   5   4     4026.36     4535.56     38.05 o 
   1   5   4      335.12      528.92     21.10 o 
   3   5   4      528.61      488.79     21.69 o 
   5   5   4     4080.71     4103.77     79.14 o 
   7   5   4      730.83      721.19     39.47 o 
   9   5   4     1175.91     1167.28     48.94 o 
  11   5   4     2319.67     2406.30     62.20 o 
  13   5   4        4.93       22.82     14.15 o 
  15   5   4     1342.00     1426.03     58.74 o 
  17   5   4      137.12      116.59     33.54 o 
  19   5   4       42.52       68.89     20.32 o 
 -28   6   4      527.18      481.97    107.04 o 
 -26   6   4        9.48       21.97     22.38 o 
 -24   6   4       18.11       14.11     21.10 o 
 -22   6   4       71.26       75.04     31.58 o 
 -20   6   4       56.78       97.55     24.50 o 
 -18   6   4      399.06      346.86     55.79 o 
 -16   6   4     1339.97     1349.90     68.53 o 
 -14   6   4       12.37       12.19     12.18 o 
 -12   6   4      773.12      729.69     20.81 o 
 -10   6   4        0.20       13.71     12.39 o 
  -8   6   4       17.05        4.47     13.54 o 
  -6   6   4       16.20       12.39     11.16 o 
  -4   6   4      541.29      335.62     77.88 o 
  -2   6   4       13.30       14.85      5.64 o 
   0   6   4       10.13        8.07      5.47 o 
   2   6   4     3627.41     3441.92     56.51 o 
   4   6   4      243.52      209.86     30.70 o 
   6   6   4      263.74      268.16     25.56 o 
   8   6   4      718.55      629.39     83.73 o 
  10   6   4     1844.75     1890.17     73.94 o 
  12   6   4     1224.60     1171.52     35.90 o 
  14   6   4      538.37      427.05     72.42 o 
  16   6   4      140.55      130.14     32.19 o 
  18   6   4      112.52       92.86     30.91 o 
 -25   7   4        9.86       36.74     32.91 o 
 -23   7   4      112.86      137.77     35.69 o 
 -21   7   4       77.24       59.74     22.95 o 
 -19   7   4      286.41      261.03     65.09 o 
 -17   7   4        9.83       40.09     18.85 o 
 -15   7   4      811.74      758.36     41.99 o 
 -13   7   4     2382.25     2296.49     68.34 o 
 -11   7   4      176.34       92.99     21.81 o 
  -9   7   4       15.40        9.84     14.72 o 
  -7   7   4      136.06      177.28     53.66 o 
  -5   7   4     2143.48     2078.60     71.97 o 
  -3   7   4     2775.22     2963.11    143.22 o 
  -1   7   4        5.68       39.28     21.20 o 
   1   7   4      126.08      157.68     28.08 o 
   3   7   4     1773.80     1728.99     41.81 o 
   5   7   4       16.63       22.86     16.01 o 
   7   7   4      440.05      437.42     39.54 o 
   9   7   4        1.90       23.49     11.84 o 
  11   7   4      197.22      143.13     34.91 o 
  13   7   4      182.70      119.76     37.57 o 
  15   7   4       31.36       28.59     27.22 o 
  17   7   4      323.83      306.06     74.13 o 
 -22   8   4      190.79      146.87     53.26 o 
 -20   8   4      113.22      106.86     40.21 o 
 -18   8   4      171.45      113.63     64.96 o 
 -16   8   4       94.83       94.32     42.78 o 
 -14   8   4        5.72       26.60     20.82 o 
 -12   8   4        0.00       39.72     19.73 o 
 -10   8   4     2000.85     2078.90    105.98 o 
  -8   8   4     2224.11     2213.52     63.35 o 
  -6   8   4      666.29      554.00     93.45 o 
  -4   8   4        9.72       24.13     27.35 o 
  -2   8   4      160.67      146.03     32.79 o 
   0   8   4      512.39      370.78     77.63 o 
   2   8   4      527.15      505.73     81.08 o 
   4   8   4        1.68       32.78     22.92 o 
   6   8   4       15.61       25.77     20.99 o 
   8   8   4      182.75      152.50     35.17 o 
  10   8   4        4.03       34.84     31.70 o 
  12   8   4        0.03       63.71     33.27 o 
  14   8   4       17.01       50.30     19.06 o 
 -19   9   4      600.61      463.86    122.62 o 
 -17   9   4      576.46      518.48    136.23 o 
 -15   9   4     3113.97     3384.95    139.15 o 
 -13   9   4      510.87      381.14    118.20 o 
 -11   9   4      134.82       64.39     30.56 o 
  -9   9   4     1470.83     1551.36     74.92 o 
  -7   9   4      153.59      179.39     40.80 o 
  -5   9   4        6.88       26.98     36.26 o 
  -3   9   4      473.86      505.61     83.94 o 
  -1   9   4      176.18      187.80     48.42 o 
   1   9   4       10.62       26.37     20.53 o 
   3   9   4       21.69       -1.44     27.53 o 
   5   9   4       52.99       43.49     29.56 o 
   7   9   4        5.65       73.89     38.57 o 
   9   9   4        7.39       16.94     36.18 o 
  11   9   4       33.47       82.71     49.89 o 
 -14  10   4      395.90      288.35     92.10 o 
 -12  10   4      769.23      832.66     80.30 o 
 -10  10   4     1424.30     1464.70    104.13 o 
  -8  10   4      390.45      364.78     93.25 o 
  -6  10   4      103.44       53.03     28.53 o 
  -4  10   4      296.07      254.38     76.99 o 
  -2  10   4       64.04       74.11     32.79 o 
   0  10   4      218.74      161.00     63.48 o 
   2  10   4      102.89      109.22     33.03 o 
   4  10   4       88.31       74.78     38.59 o 
   6  10   4        1.89       85.04     45.32 o 
 -33   1   5       55.35       54.40     25.85 o 
 -31   1   5        0.60       29.14     23.87 o 
 -29   1   5      938.27      975.09     62.48 o 
 -27   1   5      762.98      743.55     46.17 o 
 -25   1   5     2584.41     2727.45     82.81 o 
 -23   1   5     3015.51     3021.11     63.57 o 
 -21   1   5     1819.68     1764.11     38.45 o 
 -19   1   5      993.58     1270.58     33.70 o 
 -17   1   5      455.31      381.97     24.91 o 
 -15   1   5     1674.97     1897.21     33.21 o 
 -13   1   5     1330.38     1222.92     22.69 o 
 -11   1   5    19799.01    18927.34    372.12 o 
  -9   1   5      725.38      778.93     13.36 o 
  -7   1   5     2746.99     2811.57     35.50 o 
  -5   1   5    13595.62    12206.24    202.17 o 
  -3   1   5    11705.06    10328.77    102.58 o 
  -1   1   5      181.89      164.97     16.46 o 
   1   1   5     2288.28     1992.43     28.48 o 
   3   1   5      673.14      636.57     15.29 o 
   5   1   5       16.37       31.35     10.16 o 
   7   1   5      445.92      329.35     57.85 o 
   9   1   5     1519.73     1641.61     48.25 o 
  11   1   5     3478.76     3612.28     77.11 o 
  13   1   5     4076.53     4022.51    117.73 o 
  15   1   5      178.51      116.62     31.92 o 
  17   1   5      326.60      252.45     38.82 o 
  19   1   5     1207.18     1175.15     44.63 o 
  21   1   5       74.98       27.78     20.78 o 
 -32   2   5      251.70      244.22     60.65 o 
 -30   2   5      391.11      315.07     65.52 o 
 -28   2   5      174.74      212.50     39.26 o 
 -26   2   5        3.16       20.62     11.54 o 
 -24   2   5      461.93      441.53     61.68 o 
 -22   2   5     1894.33     1981.90     42.39 o 
 -20   2   5       40.33       60.97     12.67 o 
 -18   2   5       36.11       39.91     10.14 o 
 -16   2   5     3504.21     3454.17     69.58 o 
 -14   2   5      420.69      546.24     14.35 o 
 -12   2   5     7144.74     7774.14    150.40 o 
 -10   2   5     3435.24     3327.09     52.91 o 
  -8   2   5      699.97      782.78     13.69 o 
  -6   2   5     5374.60     5167.03     51.63 o 
  -4   2   5     3411.77     3328.22     38.32 o 
  -2   2   5      426.25      471.51     10.78 o 
   0   2   5     6144.51     7009.77     81.39 o 
   2   2   5     5071.01     5332.51     56.36 o 
   4   2   5     4397.52     4224.31     65.60 o 
   6   2   5      104.06       71.45     16.38 o 
   8   2   5      273.07      273.70     35.75 o 
  10   2   5     1631.51     1629.69     49.53 o 
  12   2   5       12.47       18.13     19.55 o 
  14   2   5       26.77       18.60     13.78 o 
  16   2   5     1915.57     1985.39     60.21 o 
  18   2   5       45.25       43.63     18.79 o 
  20   2   5      803.55      885.85     95.70 o 
  22   2   5        0.31       41.88     27.45 o 
 -31   3   5      350.77      306.44     67.30 o 
 -29   3   5        1.89       11.20     19.69 o 
 -27   3   5      816.09      635.40    117.52 o 
 -25   3   5      150.06       97.44     29.29 o 
 -23   3   5     3610.34     3855.94     90.89 o 
 -21   3   5     3579.48     3722.00     64.48 o 
 -19   3   5      147.65       92.37     15.31 o 
 -17   3   5    13683.53    14112.00    253.97 o 
 -15   3   5      920.64     1168.22     31.00 o 
 -13   3   5      956.86      787.77     16.45 o 
 -11   3   5     9564.08    10554.01     94.87 o 
  -9   3   5     7558.18     7260.35     55.87 o 
  -7   3   5      454.52      474.40     13.04 o 
  -5   3   5     1569.44     1459.09     24.14 o 
  -3   3   5     7671.75     8070.52     90.61 o 
  -1   3   5       57.07       37.41      6.93 o 
   1   3   5      124.33      119.73     12.73 o 
   3   3   5     2996.53     3167.53     75.26 o 
   5   3   5      588.77      663.21     33.81 o 
   7   3   5     2243.02     2139.23     82.65 o 
   9   3   5      348.38      342.10     50.77 o 
  11   3   5      162.42      105.43     22.64 o 
  13   3   5      282.09      281.63     36.96 o 
  15   3   5      394.11      333.62     58.36 o 
  17   3   5     1097.09     1169.90     78.34 o 
  19   3   5      585.14      502.18    112.38 o 
  21   3   5        4.50       19.44     26.19 o 
 -32   4   5      276.05      216.70     50.18 o 
 -30   4   5        0.93       17.56     19.94 o 
 -28   4   5      480.49      451.59     76.56 o 
 -26   4   5       14.38        4.18     20.76 o 
 -24   4   5     1016.96     1041.10     74.21 o 
 -22   4   5      418.35      502.72     94.11 o 
 -20   4   5      313.91      239.23     11.02 o 
 -18   4   5      574.20      457.35     32.49 o 
 -16   4   5     7581.66     7412.08    104.51 o 
 -14   4   5     4824.59     5185.58     79.59 o 
 -12   4   5     2060.27     2056.93     31.04 o 
 -10   4   5     8079.44     8179.89     83.25 o 
  -8   4   5      195.71      248.62     11.45 o 
  -6   4   5    20808.85    21311.60    334.74 o 
  -4   4   5     4873.61     5605.90     91.56 o 
  -2   4   5      448.27      512.89     16.64 o 
   0   4   5    11349.83    12680.49    145.83 o 
   2   4   5       25.42       62.12     12.08 o 
   4   4   5     1540.17     1788.65     35.36 o 
   6   4   5      809.38      744.18     40.85 o 
   8   4   5        6.77       21.28     13.94 o 
  10   4   5      539.43      668.05     37.05 o 
  12   4   5        6.88       16.51     15.14 o 
  14   4   5     2860.51     2853.59     72.00 o 
  16   4   5     1281.72     1302.87     46.96 o 
  18   4   5        1.93       23.52     24.21 o 
  20   4   5        6.20       38.85     21.11 o 
 -29   5   5      130.02      109.57     26.93 o 
 -27   5   5      498.91      493.28     63.89 o 
 -25   5   5      401.26      336.94     59.63 o 
 -23   5   5     1126.60     1102.30     47.67 o 
 -21   5   5     2803.88     2847.83     76.47 o 
 -19   5   5      244.69      262.73     22.20 o 
 -17   5   5     3698.73     3825.54     65.21 o 
 -15   5   5      818.75      752.60     18.66 o 
 -13   5   5       29.13       19.01      9.18 o 
 -11   5   5        3.95       19.10      6.18 o 
  -9   5   5      317.52      267.80     15.50 o 
  -7   5   5     1772.65     1776.86     33.03 o 
  -5   5   5     2050.63     2212.20     42.31 o 
  -3   5   5     1579.28     1659.27     27.96 o 
  -1   5   5      387.11      335.26     19.91 o 
   1   5   5      247.62      142.46     18.96 o 
   3   5   5       92.00       57.70     14.47 o 
   5   5   5      883.29      978.40     33.66 o 
   7   5   5    19147.90    20296.78    246.35 o 
   9   5   5       11.68       -1.48     18.95 o 
  11   5   5        5.04       34.09     13.30 o 
  13   5   5        0.75       18.15     15.41 o 
  15   5   5      345.11      317.12     62.57 o 
  17   5   5      447.47      357.31     83.27 o 
  19   5   5      140.19      129.71     37.64 o 
 -28   6   5        2.00       14.23     17.32 o 
 -26   6   5      670.48      551.48    109.52 o 
 -24   6   5      433.75      392.40     67.46 o 
 -22   6   5      476.73      394.09     67.59 o 
 -20   6   5       56.88       33.70     25.35 o 
 -18   6   5      867.77      789.61     35.39 o 
 -16   6   5      390.76      404.63     36.02 o 
 -14   6   5      634.16      742.79     41.89 o 
 -12   6   5     1714.25     1719.37     31.84 o 
 -10   6   5     1174.81     1153.24     18.41 o 
  -8   6   5       10.83        7.54      8.39 o 
  -6   6   5     1392.45     1311.43     41.51 o 
  -4   6   5     2418.55     2555.51     54.80 o 
  -2   6   5      401.52      411.07     22.49 o 
   0   6   5        6.96       12.46      8.38 o 
   2   6   5      184.53      279.52     25.27 o 
   4   6   5     4454.87     4511.16    136.59 o 
   6   6   5      421.38      406.12     39.14 o 
   8   6   5     2117.19     2370.74    100.26 o 
  10   6   5      249.96      183.99     28.75 o 
  12   6   5     1370.83     1415.04     86.47 o 
  14   6   5       15.99       51.23     23.91 o 
  16   6   5     3881.00     3886.43    136.43 o 
  18   6   5      691.11      546.54    103.06 o 
 -27   7   5      972.24      935.70    168.39 o 
 -25   7   5        6.58       22.79     30.20 o 
 -23   7   5      286.92      202.93     56.78 o 
 -21   7   5        1.15       11.84     22.35 o 
 -19   7   5      347.66      430.42     69.87 o 
 -17   7   5     1909.80     1959.83     40.66 o 
 -15   7   5       44.89       31.45     13.43 o 
 -13   7   5       44.31       50.26     13.12 o 
 -11   7   5       15.08       36.70     12.62 o 
  -9   7   5      213.21      245.50     51.97 o 
  -7   7   5     4604.18     4858.56    220.81 o 
  -5   7   5     2291.92     2142.91     70.57 o 
  -3   7   5        1.32       26.08     25.28 o 
  -1   7   5      180.94      232.81     48.30 o 
   1   7   5      562.48      640.32     61.22 o 
   3   7   5     1214.16     1253.80     80.15 o 
   5   7   5     1483.84     1432.07     41.07 o 
   7   7   5     4318.34     4402.03    158.65 o 
   9   7   5       22.27       47.22     20.00 o 
  11   7   5     2130.59     2290.50     75.26 o 
  13   7   5      408.00      371.74     80.37 o 
  15   7   5      410.50      311.08     84.33 o 
 -24   8   5      122.81      112.30     45.60 o 
 -22   8   5       50.57       29.38     43.93 o 
 -20   8   5      269.93      248.99     69.00 o 
 -18   8   5     1742.46     1944.08     91.26 o 
 -16   8   5     1511.05     1688.78    131.99 o 
 -14   8   5        5.22        4.81     36.97 o 
 -12   8   5      309.38      275.07     43.80 o 
 -10   8   5      413.62      297.75     58.31 o 
  -8   8   5     4377.13     4909.43    133.89 o 
  -6   8   5        0.22       30.23     19.16 o 
  -4   8   5      975.07      978.28     47.54 o 
  -2   8   5       34.82       59.81     18.95 o 
   0   8   5     1841.08     1990.66    136.84 o 
   2   8   5      162.70      188.03     42.81 o 
   4   8   5       16.04       15.76     23.79 o 
   6   8   5      898.22      873.52    108.43 o 
   8   8   5     1153.21     1198.80     73.73 o 
  10   8   5       99.78       55.61     42.07 o 
  12   8   5        0.69       57.46     29.91 o 
 -21   9   5       82.25      119.19     49.11 o 
 -19   9   5        5.86      -16.77     32.65 o 
 -17   9   5      148.50       94.81     45.39 o 
 -15   9   5     1425.29     1312.02    104.99 o 
 -13   9   5      103.13      124.58     50.61 o 
 -11   9   5      523.47      412.96     95.86 o 
  -9   9   5      585.19      810.94     56.06 o 
  -7   9   5     1596.18     1658.85     94.44 o 
  -5   9   5       98.89      107.95     36.51 o 
  -3   9   5      336.47      205.35     55.28 o 
  -1   9   5      814.52      869.23     92.94 o 
   1   9   5       95.76      111.27     36.69 o 
   3   9   5        1.01       23.49     26.48 o 
   5   9   5       21.09       39.36     28.15 o 
   7   9   5     2105.97     2241.45    114.15 o 
   9   9   5     2160.21     2190.94    159.86 o 
 -16  10   5      617.38      675.67    146.13 o 
 -14  10   5      283.00      195.49     56.90 o 
 -12  10   5       14.10       37.45     28.14 o 
 -10  10   5      181.39      175.67     56.97 o 
  -8  10   5      817.04      970.08    100.77 o 
  -6  10   5      232.54      220.55     54.59 o 
  -4  10   5        0.01        0.29     29.54 o 
  -2  10   5      683.26      770.41    105.71 o 
   0  10   5      478.15      542.24     79.37 o 
   2  10   5      254.23      218.13     61.22 o 
   4  10   5      128.13      110.65     38.51 o 
 -34   0   6     1153.49     1166.36    173.33 o 
 -32   0   6      536.87      414.77    103.71 o 
 -30   0   6     2900.92     3112.45    104.09 o 
 -28   0   6      130.09       92.81     45.69 o 
 -26   0   6      157.64      141.49     36.39 o 
 -24   0   6       94.78       93.92     33.30 o 
 -22   0   6     8745.00     8451.04    224.31 o 
 -20   0   6    21859.37    22479.12    716.21 o 
 -18   0   6      520.97      559.58     26.82 o 
 -16   0   6     1806.60     1604.57     57.34 o 
 -14   0   6       65.48       46.76      8.39 o 
 -12   0   6    44337.04    42237.95    466.42 o 
 -10   0   6     8273.20     7359.71    135.72 o 
  -8   0   6    60774.60    61332.00    913.22 o 
  -6   0   6   202492.11   237022.98    594.15 o 
  -4   0   6     8574.40     7970.49    218.44 o 
  -2   0   6     6343.42     6590.75    139.39 o 
   0   0   6     5470.58     5682.90     87.86 o 
   2   0   6     5016.37     4949.59     90.47 o 
   4   0   6      129.56      224.25     42.98 o 
   6   0   6    24831.29    29074.72    700.93 o 
   8   0   6     3871.88     4325.84    304.48 o 
  10   0   6      489.86      472.07     77.97 o 
  12   0   6    13413.17    13173.29    248.18 o 
  14   0   6      128.53      133.04     34.59 o 
  16   0   6        0.68       32.62     20.58 o 
  18   0   6      264.36      255.67     73.05 o 
  20   0   6     3194.74     3418.93    155.54 o 
 -33   1   6       91.31       58.12     28.49 o 
 -31   1   6     1435.63     1417.16     63.50 o 
 -29   1   6      336.82      237.78     44.41 o 
 -27   1   6      607.70      650.58     31.48 o 
 -25   1   6      275.16      321.56     43.06 o 
 -23   1   6     6148.98     6603.83    100.07 o 
 -21   1   6     5959.88     5844.25     99.70 o 
 -19   1   6     1272.49     1338.73     24.71 o 
 -17   1   6     3831.66     4093.02     65.43 o 
 -15   1   6     1403.19     1301.95     19.92 o 
 -13   1   6    39163.09    36490.57    339.56 o 
 -11   1   6    10175.39     9999.61    166.53 o 
  -9   1   6       11.26       34.16      6.38 o 
  -7   1   6        0.51       17.43      8.75 o 
  -5   1   6     5901.76     5634.57     74.19 o 
  -3   1   6    37965.05    35865.24    301.64 o 
  -1   1   6    10510.70     9849.90    126.22 o 
   1   1   6     4419.53     4442.66     53.02 o 
   3   1   6    12265.81    12537.72    244.21 o 
   5   1   6      238.37      157.60     27.24 o 
   7   1   6      876.17      866.88     32.19 o 
   9   1   6       27.35       26.67     20.69 o 
  11   1   6     4155.34     3746.89     80.10 o 
  13   1   6     4280.93     4351.78     92.90 o 
  15   1   6     2442.62     2407.67     61.80 o 
  17   1   6      109.59       97.58     21.88 o 
  19   1   6       93.78       40.30     21.31 o 
  21   1   6     2661.60     2943.78    104.54 o 
 -34   2   6      325.26      247.79     78.29 o 
 -32   2   6      132.18       87.86     36.86 o 
 -30   2   6      587.93      724.78     71.46 o 
 -28   2   6      565.80      657.07     76.78 o 
 -26   2   6      197.29      241.44     40.20 o 
 -24   2   6     5795.17     5939.05    111.34 o 
 -22   2   6     1135.57     1105.42     27.12 o 
 -20   2   6      232.96      214.53     25.15 o 
 -18   2   6     6500.28     6525.04     85.46 o 
 -16   2   6     3984.38     4252.65     99.98 o 
 -14   2   6        0.19       12.00      6.13 o 
 -12   2   6    14440.19    13747.63    254.28 o 
 -10   2   6     3102.78     3149.55     50.86 o 
  -8   2   6     6947.13     6603.88     75.30 o 
  -6   2   6    15038.26    13033.45    110.70 o 
  -4   2   6     7355.17     7526.37     72.33 o 
  -2   2   6     1440.92     1304.46     21.08 o 
   0   2   6      844.45      936.13     17.34 o 
   2   2   6       92.77      184.51     22.45 o 
   4   2   6      571.86      849.68     33.08 o 
   6   2   6    15667.20    16478.79    320.97 o 
   8   2   6      827.94      845.88     35.23 o 
  10   2   6     6811.35     7072.88    129.12 o 
  12   2   6      438.83      529.51     67.79 o 
  14   2   6     5019.15     5077.40    179.18 o 
  16   2   6     2160.52     2291.82     94.59 o 
  18   2   6       12.33       26.53     17.10 o 
  20   2   6       82.37      126.97     39.14 o 
 -33   3   6       30.84       56.79     32.13 o 
 -31   3   6       44.94       46.71     14.25 o 
 -29   3   6      547.81      507.46     76.23 o 
 -27   3   6      275.38      283.40     52.57 o 
 -25   3   6      169.98      189.44     36.46 o 
 -23   3   6     1568.91     1548.29     31.72 o 
 -21   3   6     2673.37     2701.88     48.24 o 
 -19   3   6      332.74      339.72     61.31 o 
 -17   3   6      510.63      427.53     42.33 o 
 -15   3   6     2988.72     3028.36     64.78 o 
 -13   3   6      646.78      571.52     10.28 o 
 -11   3   6     2313.97     2448.89     33.19 o 
  -9   3   6     6313.19     6471.41     61.12 o 
  -7   3   6    14846.21    15339.71    222.66 o 
  -5   3   6     8669.59    10301.61    104.99 o 
  -3   3   6    13134.09    12853.26    170.47 o 
  -1   3   6     6192.63     6517.10     56.70 o 
   1   3   6     2786.26     3179.28     56.60 o 
   3   3   6      296.83      241.29     30.61 o 
   5   3   6     2009.46     1971.08     99.27 o 
   7   3   6      187.73      140.99     20.90 o 
   9   3   6     1474.13     1464.16     47.42 o 
  11   3   6      775.35      810.37     40.39 o 
  13   3   6     3653.54     3811.31     87.76 o 
  15   3   6     1288.14     1322.38     48.16 o 
  17   3   6       11.56       11.78     19.20 o 
  19   3   6      236.95      249.48     61.35 o 
 -32   4   6       18.10       23.15     30.30 o 
 -30   4   6      567.77      486.47     75.50 o 
 -28   4   6     1296.99     1205.06     51.17 o 
 -26   4   6       46.18       33.40     19.78 o 
 -24   4   6      195.85      154.90     22.87 o 
 -22   4   6      110.38      166.05     32.10 o 
 -20   4   6      651.03      634.78     50.80 o 
 -18   4   6     1318.58     1393.58     53.38 o 
 -16   4   6     1585.13     1643.53     43.65 o 
 -14   4   6    10848.04    11188.80    191.47 o 
 -12   4   6     1415.18     1508.92     33.51 o 
 -10   4   6     1329.62     1048.77     27.48 o 
  -8   4   6     5118.03     5511.77     60.76 o 
  -6   4   6      894.32      775.80     14.64 o 
  -4   4   6     1762.88     1495.73     30.12 o 
  -2   4   6      351.36      302.73     16.50 o 
   0   4   6       76.16      125.34     16.89 o 
   2   4   6       18.27       23.71      9.07 o 
   4   4   6     3703.91     3698.75     85.87 o 
   6   4   6     3972.39     4083.69    101.70 o 
   8   4   6      459.60      362.50     37.55 o 
  10   4   6      648.57      566.09     71.48 o 
  12   4   6      383.64      352.70     55.97 o 
  14   4   6      924.87     1046.96     48.66 o 
  16   4   6      263.58      209.27     43.94 o 
  18   4   6      864.64      960.61    102.48 o 
 -31   5   6      269.88      266.04     49.04 o 
 -29   5   6     1604.02     1627.64     87.25 o 
 -27   5   6      441.41      384.61     66.87 o 
 -25   5   6     1216.25     1362.80     59.46 o 
 -23   5   6       86.05       59.97     18.96 o 
 -21   5   6      196.24      182.32     37.86 o 
 -19   5   6      559.24      554.73     53.98 o 
 -17   5   6      720.98      690.30     17.95 o 
 -15   5   6     4594.42     4645.91     73.60 o 
 -13   5   6      824.24      820.29     18.54 o 
 -11   5   6    12029.73    12451.28    147.76 o 
  -9   5   6      194.02      131.57     10.72 o 
  -7   5   6      131.01      222.62     14.23 o 
  -5   5   6     3623.36     3880.01     56.11 o 
  -3   5   6     2949.11     3246.03     48.79 o 
  -1   5   6     4640.55     5161.58     74.18 o 
   1   5   6     5154.66     5107.89     82.38 o 
   3   5   6     4660.75     4435.68     89.00 o 
   5   5   6      274.21      342.67     49.72 o 
   7   5   6     1218.54     1297.14     45.61 o 
   9   5   6       79.83       73.68     19.21 o 
  11   5   6     1252.17     1317.09     63.77 o 
  13   5   6       46.47       62.92     24.14 o 
  15   5   6      389.82      300.69     59.30 o 
  17   5   6      121.29       93.36     29.96 o 
 -30   6   6      827.07      686.83    106.43 o 
 -28   6   6      230.01      185.84     39.07 o 
 -26   6   6      262.31      207.55     47.21 o 
 -24   6   6     1628.48     1736.31     57.67 o 
 -22   6   6        0.03        0.64     19.50 o 
 -20   6   6      831.99      930.07     74.42 o 
 -18   6   6       24.56       32.30     11.72 o 
 -16   6   6      163.59      138.28     23.60 o 
 -14   6   6      150.86      130.42     18.84 o 
 -12   6   6       66.65       74.47     12.83 o 
 -10   6   6     2556.89     2653.45     57.54 o 
  -8   6   6     1241.20     1357.21     46.39 o 
  -6   6   6      164.29      139.25     27.19 o 
  -4   6   6      685.36      606.19     37.33 o 
  -2   6   6     1185.45      988.92     19.72 o 
   0   6   6     2809.32     3051.46     50.83 o 
   2   6   6      603.85      551.74     26.74 o 
   4   6   6     2957.72     3469.52     62.15 o 
   6   6   6      817.06      789.70     35.69 o 
   8   6   6       33.59       39.88     13.40 o 
  10   6   6       20.58       23.72     17.29 o 
  12   6   6      438.01      478.64     89.36 o 
  14   6   6        9.25       34.85     25.68 o 
  16   6   6       29.63       42.04     21.40 o 
 -27   7   6       84.39       96.44     38.55 o 
 -25   7   6      143.11      161.16     40.36 o 
 -23   7   6        0.03      -14.29     23.73 o 
 -21   7   6      102.69      148.75     46.50 o 
 -19   7   6       81.75       60.23     22.76 o 
 -17   7   6      104.13       75.32     20.01 o 
 -15   7   6        0.58       13.67      9.68 o 
 -13   7   6     1659.29     1652.80     54.41 o 
 -11   7   6       68.53       60.96     15.36 o 
  -9   7   6      778.50      806.89     52.74 o 
  -7   7   6      426.19      444.65     46.02 o 
  -5   7   6     3092.00     2912.84    113.87 o 
  -3   7   6       74.99       69.11     20.52 o 
  -1   7   6        7.69       11.87     20.14 o 
   1   7   6       62.43       93.92     25.03 o 
   3   7   6      655.30      589.13     62.02 o 
   5   7   6      382.90      349.60     64.31 o 
   7   7   6      453.45      560.69     50.13 o 
   9   7   6       22.33       32.65     15.88 o 
  11   7   6        6.43       17.27     18.87 o 
  13   7   6      329.86      311.00     70.89 o 
 -24   8   6        7.59       36.23     21.91 o 
 -22   8   6        1.34       38.17     27.21 o 
 -20   8   6       26.19       58.47     41.63 o 
 -18   8   6      114.50       71.28     36.21 o 
 -16   8   6       27.94       50.67     32.96 o 
 -14   8   6      185.31      135.16     46.03 o 
 -12   8   6       29.11       29.42     19.68 o 
 -10   8   6      635.69      639.53     99.15 o 
  -8   8   6      763.74      577.93    135.98 o 
  -6   8   6     3454.65     3610.58    108.66 o 
  -4   8   6     1337.70     1377.71     78.50 o 
  -2   8   6      482.28      466.40     89.62 o 
   0   8   6      399.00      311.26     78.22 o 
   2   8   6      124.04      137.23     39.80 o 
   4   8   6       79.40       76.51     27.06 o 
   6   8   6      239.11      182.47     43.05 o 
   8   8   6     2168.77     2369.44    191.84 o 
  10   8   6      207.65      144.14     47.60 o 
  12   8   6     1554.64     1655.72    143.74 o 
 -21   9   6        5.28       32.30     37.98 o 
 -19   9   6       41.74       46.12     34.18 o 
 -17   9   6       40.70       55.36     33.36 o 
 -15   9   6      531.16      410.85     90.15 o 
 -13   9   6        3.96       72.21     31.53 o 
 -11   9   6       81.56       96.35     27.20 o 
  -9   9   6     1448.45     1587.09     69.65 o 
  -7   9   6      541.40      563.70    104.46 o 
  -5   9   6      813.65      838.09     62.15 o 
  -3   9   6      742.37      887.62    136.66 o 
  -1   9   6       18.91       23.90     20.87 o 
   1   9   6      463.59      337.56     85.32 o 
   3   9   6        0.01       -6.32     26.95 o 
   5   9   6       90.18       68.29     27.92 o 
   7   9   6      182.19      121.51     59.80 o 
   9   9   6       59.43       61.09     24.04 o 
 -16  10   6     2398.00     2841.19    104.77 o 
 -14  10   6       51.57       34.03     33.77 o 
 -12  10   6        4.09       47.39     40.67 o 
 -10  10   6      885.75     1084.18    190.99 o 
  -8  10   6      104.37       72.06     26.44 o 
  -6  10   6       31.35       40.35     30.54 o 
  -4  10   6       28.97       80.42     38.70 o 
  -2  10   6      253.84      218.77     50.10 o 
   0  10   6       28.71       17.49     22.81 o 
   2  10   6        1.43       10.68     26.82 o 
   4  10   6       16.41       41.28     33.52 o 
 -35   1   7      522.03      325.13    100.03 o 
 -33   1   7      165.02      188.09     45.92 o 
 -31   1   7     1443.90     1347.37     53.03 o 
 -29   1   7     3980.19     4023.53     85.05 o 
 -27   1   7       24.30       19.41     15.20 o 
 -25   1   7        8.65       19.23     11.41 o 
 -23   1   7        1.81        8.31      9.21 o 
 -21   1   7       18.40       10.08      7.86 o 
 -19   1   7       28.24       79.71     13.81 o 
 -17   1   7     1394.42     1472.88     27.70 o 
 -15   1   7     2908.83     2658.20     34.28 o 
 -13   1   7     3241.85     3351.03     46.25 o 
 -11   1   7     1357.34     1532.97     26.50 o 
  -9   1   7     7576.02     7585.90     63.51 o 
  -7   1   7     7103.87     6950.83     86.75 o 
  -5   1   7     8675.09     8525.56    130.07 o 
  -3   1   7     1918.81     2023.14     34.96 o 
  -1   1   7     4239.75     4100.33     48.97 o 
   1   1   7       18.60       14.33      9.56 o 
   3   1   7     9977.46    10894.54    263.03 o 
   5   1   7      263.83      277.79     39.15 o 
   7   1   7      989.09      955.60     33.75 o 
   9   1   7      245.62      337.96     49.99 o 
  11   1   7       19.19       22.19     13.85 o 
  13   1   7      771.24      741.98     49.34 o 
  15   1   7        0.26        8.07     19.70 o 
  17   1   7       56.65       69.01     19.05 o 
  19   1   7      885.43      722.90    109.92 o 
 -34   2   7      178.99      143.28     48.09 o 
 -32   2   7       62.59       63.85     21.72 o 
 -30   2   7       14.34      -17.97     23.10 o 
 -28   2   7      187.84      126.60     28.39 o 
 -26   2   7      172.47      143.90     25.04 o 
 -24   2   7     4467.52     4652.31     80.06 o 
 -22   2   7     2654.00     2374.78     46.82 o 
 -20   2   7     8291.04     9110.24    130.50 o 
 -18   2   7    10350.57    10635.52    149.16 o 
 -16   2   7      851.02      868.81     25.23 o 
 -14   2   7       19.98       20.60      7.93 o 
 -12   2   7      662.15      696.55     12.65 o 
 -10   2   7     3218.11     3487.16     57.60 o 
  -8   2   7     2369.76     2348.79     33.06 o 
  -6   2   7      329.00      335.55     12.11 o 
  -4   2   7     9954.46     9767.51    126.69 o 
  -2   2   7    19459.33    18761.62    209.47 o 
   0   2   7     1509.88     2011.86     33.15 o 
   2   2   7       25.94       24.29     12.98 o 
   4   2   7     1635.41     1844.94     46.15 o 
   6   2   7     1323.73     1329.19     49.03 o 
   8   2   7      774.65      691.21     54.48 o 
  10   2   7       34.77       22.44     20.55 o 
  12   2   7       28.41       10.74     15.19 o 
  14   2   7        1.89       27.64     19.80 o 
  16   2   7       92.43       97.93     20.38 o 
  18   2   7     1151.52     1219.16     63.53 o 
 -33   3   7      170.51      147.84     48.67 o 
 -31   3   7       52.50       83.57     23.64 o 
 -29   3   7        6.14       10.44     25.30 o 
 -27   3   7      237.89      245.31     44.87 o 
 -25   3   7     1074.20     1099.73     37.16 o 
 -23   3   7     2202.63     2203.62     67.16 o 
 -21   3   7     3199.05     2963.24    119.81 o 
 -19   3   7     7339.64     7894.08    190.23 o 
 -17   3   7     6469.28     6587.65    135.45 o 
 -15   3   7     2340.53     2234.86     50.31 o 
 -13   3   7     4836.37     5179.06     46.89 o 
 -11   3   7      433.25      321.57     13.04 o 
  -9   3   7     3953.24     4211.44     50.38 o 
  -7   3   7      287.05      389.80     13.54 o 
  -5   3   7     7510.71     7575.13     75.66 o 
  -3   3   7     8096.39     8793.63     91.30 o 
  -1   3   7     2269.57     2220.24     54.29 o 
   1   3   7      149.87      228.50     36.60 o 
   3   3   7      363.82      286.31     38.38 o 
   5   3   7      135.94      132.36     20.85 o 
   7   3   7      326.74      307.80     43.88 o 
   9   3   7     2642.20     2633.91     70.29 o 
  11   3   7       66.83       57.54     16.19 o 
  13   3   7      166.72      157.85     36.97 o 
  15   3   7       94.51      147.92     29.58 o 
  17   3   7      118.69      111.53     26.99 o 
  19   3   7      229.50      189.61     41.98 o 
 -34   4   7       23.16       43.08     21.78 o 
 -32   4   7       23.88       43.42     21.99 o 
 -30   4   7      368.75      400.66     64.40 o 
 -28   4   7     1635.76     1747.25     98.85 o 
 -26   4   7     3662.26     4105.09    112.31 o 
 -24   4   7     2969.40     2830.58     74.80 o 
 -22   4   7     1707.04     1885.34     55.22 o 
 -20   4   7      428.14      327.09     57.03 o 
 -18   4   7     1251.71     1220.77     56.14 o 
 -16   4   7     6421.44     6498.19     95.38 o 
 -14   4   7        7.30       10.32      4.65 o 
 -12   4   7     8079.88     8916.25    134.62 o 
 -10   4   7     1484.53     1567.75     29.42 o 
  -8   4   7    22700.88    25879.40    538.30 o 
  -6   4   7     3928.99     4572.51     72.01 o 
  -4   4   7     4159.76     4742.71     57.25 o 
  -2   4   7     4906.26     4609.16     59.18 o 
   0   4   7     1797.53     1944.71     53.45 o 
   2   4   7     2998.99     2787.50     67.70 o 
   4   4   7      369.58      350.94     48.87 o 
   6   4   7      264.89      249.67     32.51 o 
   8   4   7      258.96      191.71     32.50 o 
  10   4   7      701.12      686.78     95.26 o 
  12   4   7       76.72       78.40     27.01 o 
  14   4   7       57.71       37.03     12.96 o 
  16   4   7     1015.39     1063.35     62.88 o 
  18   4   7        1.53       15.27     26.71 o 
 -31   5   7     2352.85     2433.42    102.69 o 
 -29   5   7        0.15       34.50     18.46 o 
 -27   5   7       15.83       35.72     21.44 o 
 -25   5   7     1657.22     1657.94     48.25 o 
 -23   5   7      122.04      122.14     35.07 o 
 -21   5   7     1154.79     1126.33     42.67 o 
 -19   5   7     1962.00     1987.95     93.32 o 
 -17   5   7     4337.80     4393.67     77.73 o 
 -15   5   7     4837.50     5174.57    102.94 o 
 -13   5   7     2574.66     2406.31     47.96 o 
 -11   5   7        3.64       -0.04      7.25 o 
  -9   5   7      648.59      723.26     18.92 o 
  -7   5   7     1456.61     1603.76     27.41 o 
  -5   5   7      283.67      295.44     18.71 o 
  -3   5   7      296.46      508.07     18.56 o 
  -1   5   7     2465.25     2646.25     57.84 o 
   1   5   7     4171.83     3820.49     76.36 o 
   3   5   7     2433.12     2425.55     58.69 o 
   5   5   7      599.49      685.99     35.34 o 
   7   5   7      107.48      119.70     23.96 o 
   9   5   7      295.87      250.73     38.25 o 
  11   5   7        2.04       29.45     12.80 o 
  13   5   7      538.16      571.01     89.93 o 
  15   5   7      595.76      533.57    108.14 o 
  17   5   7      329.98      235.29     63.12 o 
 -30   6   7     1294.91     1407.16     58.45 o 
 -28   6   7      187.04      189.89     48.43 o 
 -26   6   7        5.95       24.44     22.17 o 
 -24   6   7      998.21     1027.31     49.05 o 
 -22   6   7     1924.65     1863.69     53.03 o 
 -20   6   7     3712.04     3703.88    112.51 o 
 -18   6   7     1542.25     1499.20     65.34 o 
 -16   6   7     2409.16     2487.00     52.70 o 
 -14   6   7      791.96      749.99     17.05 o 
 -12   6   7      779.46      715.68     24.86 o 
 -10   6   7      207.62      235.67     17.89 o 
  -8   6   7     2025.49     2026.29     45.02 o 
  -6   6   7      963.27     1051.16     16.24 o 
  -4   6   7     5146.18     5380.79     81.69 o 
  -2   6   7      110.91      116.78     15.72 o 
   0   6   7        3.15       12.61     11.36 o 
   2   6   7     1229.47     1175.02     58.34 o 
   4   6   7        4.85        1.59     13.45 o 
   6   6   7      289.08      253.21     34.02 o 
   8   6   7      895.45      858.54     42.77 o 
  10   6   7      303.81      282.79     52.12 o 
  12   6   7     2916.24     2925.20    106.74 o 
  14   6   7        0.54       67.01     18.16 o 
 -29   7   7      672.14      600.26    173.50 o 
 -27   7   7      396.35      391.10    144.89 o 
 -25   7   7       68.91      117.04     36.08 o 
 -23   7   7     1703.37     1687.76     64.26 o 
 -21   7   7     2221.34     2184.36     84.21 o 
 -19   7   7      921.21     1001.36     47.37 o 
 -17   7   7     1327.03     1301.89     82.93 o 
 -15   7   7      279.58      257.53     50.47 o 
 -13   7   7     1204.03     1263.61     49.46 o 
 -11   7   7      125.18       74.21     17.39 o 
  -9   7   7      373.52      403.20     21.47 o 
  -7   7   7     5629.42     5334.89    125.31 o 
  -5   7   7      114.44      119.80     23.50 o 
  -3   7   7     1489.51     1478.76     55.83 o 
  -1   7   7      442.79      482.17     35.01 o 
   1   7   7     1009.38     1169.07     90.08 o 
   3   7   7      439.23      406.20     39.26 o 
   5   7   7        4.84       21.44     17.75 o 
   7   7   7        5.48        8.18     18.41 o 
   9   7   7      254.13      224.99     52.26 o 
  11   7   7     1761.78     2029.18    112.46 o 
  13   7   7     1077.21      869.17    197.81 o 
 -26   8   7      213.74      310.12     65.38 o 
 -24   8   7      108.12      100.19     37.92 o 
 -22   8   7      785.41      843.20    134.28 o 
 -20   8   7      350.54      279.22     83.29 o 
 -18   8   7       43.68       37.14     30.20 o 
 -16   8   7     1548.47     1687.31    122.72 o 
 -14   8   7     1997.61     2099.39     94.47 o 
 -12   8   7       13.07        5.09     21.48 o 
 -10   8   7      106.00       88.58     27.10 o 
  -8   8   7     2145.23     2301.49     97.74 o 
  -6   8   7      616.84      574.51     47.89 o 
  -4   8   7      309.43      264.46     51.50 o 
  -2   8   7      224.39      163.94     44.45 o 
   0   8   7      991.65     1174.28     54.51 o 
   2   8   7      670.06      799.63     57.04 o 
   4   8   7     1475.75     1381.41     60.05 o 
   6   8   7       26.35       68.57     27.28 o 
   8   8   7     1572.38     1672.93    233.72 o 
  10   8   7       12.12       34.15     32.07 o 
 -23   9   7      643.17      366.13    145.80 o 
 -21   9   7       96.33       76.93     31.49 o 
 -19   9   7      268.36      206.86     54.13 o 
 -17   9   7      402.12      448.51    145.68 o 
 -15   9   7       18.00       74.35     29.02 o 
 -13   9   7     2682.77     2848.67    168.46 o 
 -11   9   7      193.11      153.88     52.85 o 
  -9   9   7      711.78      771.72     55.18 o 
  -7   9   7     5215.90     5720.62    188.83 o 
  -5   9   7       56.96       59.23     30.55 o 
  -3   9   7        1.45       42.95     23.32 o 
  -1   9   7       15.26       50.01     29.78 o 
   1   9   7     2496.40     2770.91    130.30 o 
   3   9   7        0.87       27.37     20.60 o 
   5   9   7      567.26      497.82    103.52 o 
   7   9   7      542.32      398.94    110.51 o 
 -18  10   7       16.69       27.31     30.76 o 
 -16  10   7     1375.68     1536.95     75.80 o 
 -14  10   7      104.78       55.29     46.27 o 
 -12  10   7       33.47        9.65     28.20 o 
 -10  10   7        8.67       18.32     32.42 o 
  -8  10   7      806.68      787.51     67.61 o 
  -6  10   7      975.01      845.38    108.81 o 
  -4  10   7      220.48      212.97     60.83 o 
  -2  10   7        2.61       74.52     32.66 o 
   0  10   7      603.22      605.08    123.01 o 
   2  10   7      227.20      229.20     87.38 o 
 -36   0   8      326.93      219.77     89.59 o 
 -34   0   8      308.10      234.46     94.82 o 
 -32   0   8     1094.75     1016.96    117.19 o 
 -30   0   8     2958.82     3095.92    114.99 o 
 -28   0   8     1903.76     1936.56     62.87 o 
 -26   0   8     7856.74     7691.10    262.60 o 
 -24   0   8     1080.10     1103.59     75.28 o 
 -22   0   8     1961.78     2158.67     63.47 o 
 -20   0   8    17370.90    17002.39    376.02 o 
 -18   0   8    30568.52    28364.01    493.32 o 
 -16   0   8     1442.49     1679.01     41.87 o 
 -14   0   8    16542.52    15539.57    195.04 o 
 -12   0   8    11951.38    11959.20    364.59 o 
 -10   0   8    86747.60    88803.78    632.42 o 
  -8   0   8     6676.92     6360.97     95.71 o 
  -6   0   8      972.92      676.86     23.05 o 
  -4   0   8   104974.02   113207.39   3065.22 o 
  -2   0   8    19248.34    18663.53    360.98 o 
   0   0   8      865.26      765.02     27.07 o 
   2   0   8        0.55       25.30     11.10 o 
   4   0   8     1473.21     1394.58    106.65 o 
   6   0   8       20.55       46.08     20.20 o 
   8   0   8     3610.88     3524.98    146.85 o 
  10   0   8      226.51      239.72     52.64 o 
  12   0   8       34.13       38.00     22.60 o 
  14   0   8     2262.44     2236.93     85.53 o 
  16   0   8      320.70      160.48     69.58 o 
  18   0   8      518.88      203.77    117.96 o 
 -35   1   8      499.24      475.98     93.09 o 
 -33   1   8       11.09       30.38     25.00 o 
 -31   1   8       16.66       32.66     17.52 o 
 -29   1   8     1969.54     1973.49     38.88 o 
 -27   1   8     2495.39     2356.37     84.34 o 
 -25   1   8     1048.04     1009.43     28.47 o 
 -23   1   8      424.53      415.41     26.82 o 
 -21   1   8     2745.35     2904.24     70.66 o 
 -19   1   8      118.38       70.76     11.21 o 
 -17   1   8    17038.44    16653.19    212.56 o 
 -15   1   8     4174.95     4191.92     49.32 o 
 -13   1   8     2529.72     2644.37     34.92 o 
 -11   1   8     2247.19     1738.27     26.33 o 
  -9   1   8     3767.99     3380.48     44.15 o 
  -7   1   8     3025.57     3120.04     37.47 o 
  -5   1   8    41634.28    41610.30    466.11 o 
  -3   1   8      828.33      792.75     14.16 o 
  -1   1   8      231.98      243.72     16.72 o 
   1   1   8     1807.54     1804.89     43.10 o 
   3   1   8      457.30      424.56     72.37 o 
   5   1   8     9678.19     9795.15    152.90 o 
   7   1   8    12309.69    12566.80    199.15 o 
   9   1   8     6152.17     6125.58    121.11 o 
  11   1   8     1755.17     1735.66     55.55 o 
  13   1   8      392.64      322.51     56.49 o 
  15   1   8       43.10       45.14     20.98 o 
  17   1   8     1536.65     1581.85     63.97 o 
  19   1   8      403.34      312.56     73.68 o 
 -36   2   8     1072.97     1047.90     98.17 o 
 -34   2   8      108.40       98.31     39.70 o 
 -32   2   8      175.97      149.33     32.70 o 
 -30   2   8      624.99      649.11     65.94 o 
 -28   2   8     3950.03     4082.50     83.38 o 
 -26   2   8     2176.77     2235.31     51.10 o 
 -24   2   8      108.99      109.23     16.27 o 
 -22   2   8      737.66      740.29     23.89 o 
 -20   2   8      890.13     1059.98     95.01 o 
 -18   2   8     2335.51     2249.14     75.93 o 
 -16   2   8      138.31      166.92     17.57 o 
 -14   2   8      251.32      252.85      7.39 o 
 -12   2   8       89.18       47.20      7.14 o 
 -10   2   8     2541.92     2343.86     32.09 o 
  -8   2   8     1774.50     1609.10     24.81 o 
  -6   2   8      230.80      223.78     21.47 o 
  -4   2   8     1227.79     1516.71     22.28 o 
  -2   2   8    11131.73    11927.13    140.14 o 
   0   2   8     2758.12     2957.78     61.19 o 
   2   2   8     7464.51     8051.74    194.73 o 
   4   2   8        4.72       23.07     12.99 o 
   6   2   8     3560.97     3422.69     76.39 o 
   8   2   8     2859.45     3120.97     81.03 o 
  10   2   8     2448.60     2239.33     66.88 o 
  12   2   8     1033.14      892.76     60.44 o 
  14   2   8       17.30       38.12     16.05 o 
  16   2   8      187.72      157.39     34.69 o 
  18   2   8       16.42       20.51     25.92 o 
 -35   3   8        2.08       21.46     21.06 o 
 -33   3   8      159.47      128.46     31.28 o 
 -31   3   8       12.95       22.11     14.34 o 
 -29   3   8      598.58      652.85    117.71 o 
 -27   3   8     3245.14     3350.69     74.69 o 
 -25   3   8      266.38      246.98     44.19 o 
 -23   3   8       71.69       58.11     19.87 o 
 -21   3   8       56.55       98.08     27.36 o 
 -19   3   8     5537.12     5747.19    139.17 o 
 -17   3   8      433.11      425.91     42.86 o 
 -15   3   8     2286.81     2758.82     44.35 o 
 -13   3   8     9518.69    11023.15    148.33 o 
 -11   3   8      263.37      165.49     10.72 o 
  -9   3   8     1640.61     1640.01     24.50 o 
  -7   3   8     3580.17     3846.06     49.45 o 
  -5   3   8      780.21      596.63     13.60 o 
  -3   3   8      842.99     1021.72     22.59 o 
  -1   3   8     1990.93     1782.13     41.70 o 
   1   3   8     1477.24     1764.40     42.46 o 
   3   3   8     4459.45     4411.82     72.20 o 
   5   3   8        9.91       10.16     16.72 o 
   7   3   8     2559.71     2618.39     57.96 o 
   9   3   8      414.16      377.85     48.39 o 
  11   3   8      248.04      194.19     36.66 o 
  13   3   8      337.60      333.01     49.38 o 
  15   3   8      689.34      695.81     64.88 o 
  17   3   8       36.77       35.52     20.98 o 
 -34   4   8      305.26      251.73     65.89 o 
 -32   4   8      560.02      517.18     93.48 o 
 -30   4   8        0.70       44.44     25.77 o 
 -28   4   8       43.72       13.90     29.32 o 
 -26   4   8     1705.19     1604.14     47.30 o 
 -24   4   8       46.45       95.60     16.92 o 
 -22   4   8      942.64      910.78     41.91 o 
 -20   4   8      711.28      700.76    105.61 o 
 -18   4   8     1908.61     1851.87     71.92 o 
 -16   4   8     1371.18     1446.40     22.42 o 
 -14   4   8      247.66      203.08     12.62 o 
 -12   4   8     1460.22     1288.67     19.53 o 
 -10   4   8      551.31      512.11     20.52 o 
  -8   4   8     1066.50     1112.34     18.39 o 
  -6   4   8       48.96       67.22     11.08 o 
  -4   4   8       68.90       59.48     10.81 o 
  -2   4   8     4610.57     4524.54     86.32 o 
   0   4   8      947.43      860.89     26.17 o 
   2   4   8        0.33        1.26     13.19 o 
   4   4   8     1196.07     1068.00     60.08 o 
   6   4   8      165.51      114.61     23.19 o 
   8   4   8     1635.92     1472.66     42.01 o 
  10   4   8       32.08       57.52     15.84 o 
  12   4   8      754.26      858.48     53.97 o 
  14   4   8      663.55      734.43     70.14 o 
  16   4   8       33.88       32.70     24.85 o 
 -33   5   8      151.70       93.50     37.12 o 
 -31   5   8      106.59       87.84     30.50 o 
 -29   5   8      260.10      215.68     42.68 o 
 -27   5   8       94.52       51.18     23.17 o 
 -25   5   8     2339.67     2407.90     77.85 o 
 -23   5   8     1952.21     1985.70     81.19 o 
 -21   5   8     3057.48     3251.19     66.13 o 
 -19   5   8      890.40     1096.05     51.49 o 
 -17   5   8      495.71      560.70     19.57 o 
 -15   5   8        0.24       13.26      7.98 o 
 -13   5   8     8687.34     8932.52    110.62 o 
 -11   5   8     1711.32     1434.20     29.98 o 
  -9   5   8     3277.96     2990.79     57.68 o 
  -7   5   8     2542.66     2741.28     54.70 o 
  -5   5   8     1087.55     1175.42     39.30 o 
  -3   5   8     2548.57     2427.54     63.71 o 
  -1   5   8      682.54      653.85     34.83 o 
   1   5   8     1635.66     1506.39     39.40 o 
   3   5   8       12.02       -1.61     16.56 o 
   5   5   8     1807.20     1882.82     41.57 o 
   7   5   8        2.13       36.39     15.07 o 
   9   5   8      244.46      167.88     33.65 o 
  11   5   8        7.29       23.67     20.05 o 
  13   5   8     1987.11     1970.44     64.21 o 
  15   5   8       47.81       38.65     26.35 o 
 -32   6   8      131.05      101.54     32.35 o 
 -30   6   8      636.37      546.77    116.13 o 
 -28   6   8        1.16        9.19     16.81 o 
 -26   6   8       92.85       79.14     28.71 o 
 -24   6   8     1181.87     1287.63     52.64 o 
 -22   6   8       40.88       30.93     13.28 o 
 -20   6   8       10.83       12.20     18.39 o 
 -18   6   8     1814.72     1859.51     41.01 o 
 -16   6   8      697.64      700.35     34.56 o 
 -14   6   8      210.65      184.77     23.25 o 
 -12   6   8     5922.28     5945.38     83.61 o 
 -10   6   8    10485.81    11176.72    264.64 o 
  -8   6   8       13.68       17.41      6.72 o 
  -6   6   8       25.89       24.70      7.44 o 
  -4   6   8      146.06      162.80     22.73 o 
  -2   6   8      767.76      819.52     36.07 o 
   0   6   8      152.45      159.42     27.26 o 
   2   6   8      905.98      864.69     72.03 o 
   4   6   8     4172.03     4335.12     95.48 o 
   6   6   8      199.51      151.12     24.68 o 
   8   6   8        9.40       41.62     17.35 o 
  10   6   8      124.00      163.37     34.50 o 
  12   6   8        0.01       29.29     22.01 o 
  14   6   8        7.47       29.22     14.87 o 
 -29   7   8      229.82      166.86     62.71 o 
 -27   7   8       18.13       48.45     23.11 o 
 -25   7   8       13.04       25.41     22.20 o 
 -23   7   8      148.25      103.79     35.04 o 
 -21   7   8       18.67       17.29     26.56 o 
 -19   7   8     1340.26     1416.36    108.87 o 
 -17   7   8      675.38      644.86     34.15 o 
 -15   7   8       78.88       49.60     20.64 o 
 -13   7   8        7.83       15.91     11.63 o 
 -11   7   8      377.49      400.00     34.59 o 
  -9   7   8      372.95      420.66     26.55 o 
  -7   7   8      883.88      899.24     40.19 o 
  -5   7   8       74.87       72.63     18.17 o 
  -3   7   8     3356.84     3111.34     71.52 o 
  -1   7   8      172.96       84.65     31.52 o 
   1   7   8      149.33      122.25     38.41 o 
   3   7   8       64.56       63.24     26.61 o 
   5   7   8      439.46      523.19     55.00 o 
   7   7   8       60.54       20.25     21.43 o 
   9   7   8      510.17      439.48     55.82 o 
  11   7   8      432.57      399.23    105.63 o 
 -26   8   8      164.19      239.32     57.62 o 
 -24   8   8       52.78       55.99     30.15 o 
 -22   8   8       74.51       50.03     31.79 o 
 -20   8   8      135.01      141.55     41.20 o 
 -18   8   8       65.59       67.63     34.24 o 
 -16   8   8      171.87      126.34     48.99 o 
 -14   8   8        2.03       28.99     14.98 o 
 -12   8   8      197.68      167.90     35.27 o 
 -10   8   8      412.56      466.96     54.19 o 
  -8   8   8       38.37       42.05     22.27 o 
  -6   8   8      678.25      667.13     47.81 o 
  -4   8   8      473.28      489.54     76.14 o 
  -2   8   8      470.59      476.17     88.02 o 
   0   8   8     1005.39     1111.65    158.17 o 
   2   8   8      660.50      631.04     97.29 o 
   4   8   8      243.56      256.94     52.81 o 
   6   8   8      118.06       79.15     30.40 o 
   8   8   8      102.89       68.42     41.59 o 
 -23   9   8       13.51       52.07     39.04 o 
 -21   9   8      637.18      466.96    118.07 o 
 -19   9   8      413.28      371.73    113.72 o 
 -17   9   8       27.07       52.52     28.63 o 
 -15   9   8      120.66      101.24     44.18 o 
 -13   9   8      388.21      431.75    101.69 o 
 -11   9   8      568.53      419.55    100.36 o 
  -9   9   8       83.79       80.56     26.22 o 
  -7   9   8        3.35       15.37     21.53 o 
  -5   9   8       73.84       59.77     27.07 o 
  -3   9   8       10.99       56.91     31.58 o 
  -1   9   8       19.86       34.03     23.35 o 
   1   9   8        0.04       49.94     19.98 o 
   3   9   8        1.42       25.12     27.58 o 
   5   9   8      143.57      122.13     42.16 o 
 -18  10   8        1.13       26.17     32.03 o 
 -16  10   8      187.76      154.37     66.91 o 
 -14  10   8        8.25       40.64     27.26 o 
 -12  10   8       10.15       32.53     29.56 o 
 -10  10   8      173.98      143.40     51.97 o 
  -8  10   8       52.10       50.11     27.53 o 
  -6  10   8        7.33       20.69     19.36 o 
  -4  10   8     1461.60     1664.40     79.50 o 
  -2  10   8      581.86      506.09    120.50 o 
   0  10   8       12.68       24.04     17.88 o 
 -37   1   9       11.43       31.07     38.16 o 
 -35   1   9      420.89      333.30     82.55 o 
 -33   1   9        0.01       14.81     33.98 o 
 -31   1   9       53.74       35.68     14.73 o 
 -29   1   9     2246.58     2281.59     37.07 o 
 -27   1   9     1178.00     1197.72     30.93 o 
 -25   1   9     2213.89     2062.71     49.20 o 
 -23   1   9     1708.17     1882.29     62.50 o 
 -21   1   9       28.24       12.00      5.59 o 
 -19   1   9     2158.30     2055.09     38.95 o 
 -17   1   9    19023.53    18903.94    265.46 o 
 -15   1   9     1445.60     1626.56     22.33 o 
 -13   1   9      413.26      364.43     10.20 o 
 -11   1   9      629.24      565.41     11.73 o 
  -9   1   9     3869.68     4167.04     45.39 o 
  -7   1   9     1046.51      967.91     16.06 o 
  -5   1   9      368.93      341.08      9.22 o 
  -3   1   9     5958.82     6278.83     79.62 o 
  -1   1   9      124.97       63.79     11.36 o 
   1   1   9     3459.68     3577.79     70.65 o 
   3   1   9     5724.66     6171.64    129.09 o 
   5   1   9       27.91       32.03     15.24 o 
   7   1   9      195.00      193.85     31.87 o 
   9   1   9       22.62        7.89     14.73 o 
  11   1   9      532.06      533.46     91.14 o 
  13   1   9      927.59      948.98     76.06 o 
  15   1   9       11.76       14.92     22.69 o 
  17   1   9      211.45      107.17     30.06 o 
 -36   2   9      161.81      171.64     53.35 o 
 -34   2   9      210.97      227.54     35.59 o 
 -32   2   9      625.14      544.56     90.64 o 
 -30   2   9        9.81       14.85     15.81 o 
 -28   2   9     1678.49     1732.79     84.56 o 
 -26   2   9      813.93      816.18     37.39 o 
 -24   2   9     2060.97     2066.21     44.30 o 
 -22   2   9     5654.49     5818.86    173.63 o 
 -20   2   9      467.24      388.53     33.44 o 
 -18   2   9      518.72      367.86     19.84 o 
 -16   2   9      127.47       58.73      5.00 o 
 -14   2   9     1489.35     1838.16     31.14 o 
 -12   2   9      790.76      972.03     21.98 o 
 -10   2   9     1597.42     1447.89     22.18 o 
  -8   2   9      344.99      333.03      9.40 o 
  -6   2   9     5026.97     4601.28     61.67 o 
  -4   2   9     2059.82     2510.72     38.64 o 
  -2   2   9        2.58        4.30      9.85 o 
   0   2   9        3.49        4.43     14.65 o 
   2   2   9       19.37       23.02     13.92 o 
   4   2   9    13952.31    14068.71    237.61 o 
   6   2   9     1915.46     1830.52     49.76 o 
   8   2   9      274.98      212.85     33.32 o 
  10   2   9     1653.31     1698.59     48.68 o 
  12   2   9      951.60      899.94     44.41 o 
  14   2   9     1241.98     1232.06     82.17 o 
  16   2   9       32.69       72.09     23.70 o 
 -35   3   9      603.65      488.41    102.92 o 
 -33   3   9      227.88      149.11     35.38 o 
 -31   3   9      805.26      848.96    110.09 o 
 -29   3   9     1335.63     1500.00     80.43 o 
 -27   3   9      125.52      133.80     36.49 o 
 -25   3   9     1866.56     1892.72     67.69 o 
 -23   3   9     1692.79     1670.53     65.19 o 
 -21   3   9     1866.67     1610.60     85.26 o 
 -19   3   9       50.45       87.62     20.54 o 
 -17   3   9        2.68       13.82     11.73 o 
 -15   3   9     4073.76     3609.69     52.84 o 
 -13   3   9        1.99       17.80      6.45 o 
 -11   3   9     1857.79     1751.14     32.56 o 
  -9   3   9      258.43      223.53     15.64 o 
  -7   3   9     4664.41     4655.92     60.19 o 
  -5   3   9     1372.28     1768.73     33.69 o 
  -3   3   9     3362.53     3675.40     72.60 o 
  -1   3   9    11162.38    12482.06    176.16 o 
   1   3   9       47.68       98.63     16.43 o 
   3   3   9     4566.64     4220.31     88.47 o 
   5   3   9     1438.41     1363.58     42.31 o 
   7   3   9        0.10       28.80     14.66 o 
   9   3   9       60.10       95.29     24.52 o 
  11   3   9     2443.31     2480.68     66.39 o 
  13   3   9       34.15       44.38     17.28 o 
  15   3   9      146.13      109.52     34.19 o 
 -34   4   9       33.67       29.85     21.72 o 
 -32   4   9      278.16      343.35     71.73 o 
 -30   4   9      407.12      404.36     66.45 o 
 -28   4   9      265.69      236.13     41.95 o 
 -26   4   9      456.98      381.16     61.29 o 
 -24   4   9      593.50      607.28     54.80 o 
 -22   4   9     4353.47     3857.07     85.27 o 
 -20   4   9    17577.89    19606.37    418.03 o 
 -18   4   9      257.32      245.78     46.64 o 
 -16   4   9     6136.21     6303.16     99.35 o 
 -14   4   9     5431.99     6358.14     73.51 o 
 -12   4   9     8280.66     8559.77    122.84 o 
 -10   4   9       56.35       90.82     15.92 o 
  -8   4   9     1910.19     2115.06     40.74 o 
  -6   4   9     3554.44     3498.94     51.15 o 
  -4   4   9     1099.85     1308.65     23.69 o 
  -2   4   9      565.09      660.10     27.69 o 
   0   4   9     1681.12     1765.79     48.04 o 
   2   4   9    12907.02    12917.78    219.47 o 
   4   4   9      684.00      572.45     60.59 o 
   6   4   9      284.47      290.49     44.62 o 
   8   4   9      378.55      394.11     59.82 o 
  10   4   9       79.05       45.80     26.39 o 
  12   4   9      108.83       82.27     23.55 o 
  14   4   9      616.38      569.90     68.75 o 
 -33   5   9      251.84      220.92     58.64 o 
 -31   5   9      881.01      905.24     73.44 o 
 -29   5   9      462.42      500.44     82.93 o 
 -27   5   9      147.56      108.75     25.04 o 
 -25   5   9     5042.60     5028.82     99.88 o 
 -23   5   9      607.87      543.45     88.79 o 
 -21   5   9      223.20      279.93     53.32 o 
 -19   5   9     5945.62     5625.35    155.43 o 
 -17   5   9      834.38      859.11     15.42 o 
 -15   5   9     9230.16     9643.27    132.69 o 
 -13   5   9      864.15      636.48     17.49 o 
 -11   5   9      710.91      752.84     24.45 o 
  -9   5   9      855.88      903.78     27.68 o 
  -7   5   9     2206.32     2133.27     42.40 o 
  -5   5   9      475.66      502.39     20.86 o 
  -3   5   9     4736.43     4714.04     98.24 o 
  -1   5   9     8776.82     8766.50    148.13 o 
   1   5   9       85.73       91.00     20.29 o 
   3   5   9      899.89      780.60     36.28 o 
   5   5   9      326.62      368.16     48.29 o 
   7   5   9     2060.61     1837.63     70.22 o 
   9   5   9     2857.44     2760.73     99.15 o 
  11   5   9     2994.89     3306.39    107.78 o 
  13   5   9       40.50       52.74     16.46 o 
 -32   6   9     1757.78     1820.17     82.13 o 
 -30   6   9      807.60      944.00     64.33 o 
 -28   6   9      118.40       66.42     23.76 o 
 -26   6   9      752.61      656.85     72.14 o 
 -24   6   9     1263.75     1325.46     78.59 o 
 -22   6   9      817.95      812.02     57.87 o 
 -20   6   9        6.24       12.31     18.74 o 
 -18   6   9      595.77      514.29     39.48 o 
 -16   6   9      258.31      214.86     20.60 o 
 -14   6   9     3073.09     3094.79     44.34 o 
 -12   6   9     2466.03     2400.82     53.51 o 
 -10   6   9        5.49        5.70      5.49 o 
  -8   6   9      159.23      150.77     23.72 o 
  -6   6   9     3527.86     3594.08     57.15 o 
  -4   6   9       12.30       12.10      9.13 o 
  -2   6   9     3448.94     3454.62     96.80 o 
   0   6   9     2818.75     2786.39    108.84 o 
   2   6   9      121.48      103.73     21.67 o 
   4   6   9     1124.29     1029.69     40.25 o 
   6   6   9        5.59       27.63     15.22 o 
   8   6   9      384.26      363.15     60.23 o 
  10   6   9      480.64      417.66     68.23 o 
  12   6   9     3645.65     3801.88     90.09 o 
 -31   7   9      600.19      492.56    133.13 o 
 -29   7   9      258.30      274.07     73.11 o 
 -27   7   9      789.03      899.12    112.97 o 
 -25   7   9      366.49      329.35     71.39 o 
 -23   7   9     1535.51     1549.58     83.69 o 
 -21   7   9       99.51       66.77     28.65 o 
 -19   7   9      766.14      744.61     53.37 o 
 -17   7   9        0.76       16.73     12.52 o 
 -15   7   9     6186.72     6256.09    120.72 o 
 -13   7   9     1091.29     1206.15     44.01 o 
 -11   7   9       72.03       61.04     17.20 o 
  -9   7   9     1087.70     1133.07     46.78 o 
  -7   7   9      269.52      234.64     31.04 o 
  -5   7   9     2875.36     2803.84     64.24 o 
  -3   7   9     1302.53     1192.33     79.95 o 
  -1   7   9     1616.09     1482.70    113.78 o 
   1   7   9       38.27       47.33     23.52 o 
   3   7   9     1368.88     1401.57     47.71 o 
   5   7   9      178.81      180.41     42.23 o 
   7   7   9      263.68      216.53     47.73 o 
   9   7   9      724.51      819.71    189.76 o 
  11   7   9      834.50      592.17    128.93 o 
 -28   8   9      140.95       83.66     34.37 o 
 -26   8   9        6.04       13.22     34.54 o 
 -24   8   9      673.61      624.80    166.28 o 
 -22   8   9     1059.42      793.16    190.03 o 
 -20   8   9       20.87       53.41     29.45 o 
 -18   8   9        0.65      -11.55     42.50 o 
 -16   8   9      228.13      171.98     75.78 o 
 -14   8   9     3473.14     3511.14    112.22 o 
 -12   8   9     3537.67     4194.94    126.21 o 
 -10   8   9      341.19      399.19     70.69 o 
  -8   8   9       20.15       12.13     25.42 o 
  -6   8   9     1891.44     1826.21    117.11 o 
  -4   8   9        0.53       35.14     20.32 o 
  -2   8   9      100.74       78.92     35.85 o 
   0   8   9       28.54       29.61     22.79 o 
   2   8   9     2342.98     2309.77    116.71 o 
   4   8   9      591.85      612.23    117.54 o 
   6   8   9      437.71      433.81    107.85 o 
   8   8   9     1318.76     1350.43     85.54 o 
 -25   9   9        1.72       59.43     26.92 o 
 -23   9   9      375.34      304.35     88.49 o 
 -21   9   9      792.52      688.81    181.73 o 
 -19   9   9        0.34       26.69     24.36 o 
 -17   9   9       36.53       29.92     30.78 o 
 -15   9   9     1645.30     1801.36    101.50 o 
 -13   9   9     1527.18     1608.56     60.15 o 
 -11   9   9      985.78     1141.52     52.00 o 
  -9   9   9      172.93      180.78     42.00 o 
  -7   9   9     2384.92     2709.90    116.69 o 
  -5   9   9       27.65       41.65     21.76 o 
  -3   9   9     2309.68     2653.70    120.02 o 
  -1   9   9       76.90       33.76     29.41 o 
   1   9   9     1155.86     1266.16    147.61 o 
   3   9   9       51.58       30.30     28.45 o 
 -18  10   9      282.38      187.14     59.10 o 
 -16  10   9       72.36       40.48     34.40 o 
 -14  10   9      255.80      308.25     68.36 o 
 -12  10   9     1067.27     1044.17    187.80 o 
 -10  10   9      422.52      370.86     96.94 o 
  -8  10   9     1406.97     1427.82     78.39 o 
  -6  10   9     1528.37     1722.67     86.94 o 
  -4  10   9      224.89      138.61     42.55 o 
  -2  10   9     1284.27     1509.46     99.35 o 
 -38   0  10        0.00       61.99     22.21 o 
 -36   0  10       31.96       45.96     43.21 o 
 -34   0  10     1983.88     2039.77    126.20 o 
 -32   0  10      289.80      228.15     51.97 o 
 -30   0  10     4100.92     3662.81    153.90 o 
 -28   0  10     2885.19     2891.30     87.05 o 
 -26   0  10     6259.99     6908.13    181.49 o 
 -24   0  10    10205.45    10839.87    290.48 o 
 -22   0  10     6299.86     7071.87    123.01 o 
 -20   0  10     9187.42     8951.58    120.29 o 
 -18   0  10     1079.33     1258.38     29.78 o 
 -16   0  10    56598.53    56735.35    685.96 o 
 -14   0  10     7013.07     6240.38     99.08 o 
 -12   0  10     6501.65     5997.71     80.64 o 
 -10   0  10     9019.35    10012.34    179.00 o 
  -8   0  10      852.32      739.88     17.90 o 
  -6   0  10     1943.25     1745.25     45.88 o 
  -4   0  10      141.17       44.91     12.12 o 
  -2   0  10     3879.08     3551.04     83.81 o 
   0   0  10    19738.64    19964.15    373.57 o 
   2   0  10    16240.46    16072.93    333.63 o 
   4   0  10     1644.43     1597.52     77.10 o 
   6   0  10      897.55     1008.52     84.83 o 
   8   0  10      599.51      633.74     64.11 o 
  10   0  10       70.52       23.06     28.46 o 
  12   0  10     3113.55     3587.01    138.65 o 
  14   0  10     3612.70     3592.95    141.29 o 
  16   0  10      531.80      349.05     95.30 o 
 -37   1  10      127.99      133.78     42.20 o 
 -35   1  10     1458.10     1357.68     65.57 o 
 -33   1  10     3802.49     4175.82    100.71 o 
 -31   1  10       48.76       38.66     16.90 o 
 -29   1  10        1.49       22.69     13.32 o 
 -27   1  10        0.15        3.81     16.70 o 
 -25   1  10    13873.36    14267.26    269.87 o 
 -23   1  10     4255.87     4410.93     63.80 o 
 -21   1  10      243.45      248.23     27.59 o 
 -19   1  10    11634.98    11478.10    174.29 o 
 -17   1  10        0.39       16.52      5.70 o 
 -15   1  10     2534.53     2687.74     33.62 o 
 -13   1  10    15295.15    15042.95    139.19 o 
 -11   1  10     7284.97     7584.56     92.08 o 
  -9   1  10    19974.66    17840.19    211.63 o 
  -7   1  10    17755.36    17242.03    299.65 o 
  -5   1  10     2988.68     3273.82     59.78 o 
  -3   1  10      842.60      834.92     17.24 o 
  -1   1  10     1499.21     1506.71     30.38 o 
   1   1  10     6924.94     6576.39    144.20 o 
   3   1  10     1949.41     1884.68     55.55 o 
   5   1  10       22.97       33.83     14.79 o 
   7   1  10      354.82      354.08     38.45 o 
   9   1  10      955.77      952.89     38.05 o 
  11   1  10      432.07      435.80     76.67 o 
  13   1  10       49.65       34.81     19.99 o 
  15   1  10     1804.86     1845.37     82.77 o 
 -38   2  10      424.13      310.74     74.13 o 
 -36   2  10      314.80      253.43     57.13 o 
 -34   2  10     2097.79     2343.98     82.45 o 
 -32   2  10     2819.66     2897.87     83.55 o 
 -30   2  10       27.49       35.30     20.75 o 
 -28   2  10      665.84      708.95     39.17 o 
 -26   2  10     2461.99     2332.24     43.78 o 
 -24   2  10      573.86      778.33     41.75 o 
 -22   2  10     6342.95     6424.15    210.92 o 
 -20   2  10       71.33       55.80     18.22 o 
 -18   2  10       90.32      111.14     19.15 o 
 -16   2  10    18117.45    17020.68    220.19 o 
 -14   2  10      671.81      636.67     13.16 o 
 -12   2  10     2170.93     2343.07     31.14 o 
 -10   2  10    12777.20    12970.32    116.77 o 
  -8   2  10     3356.56     3305.72     53.80 o 
  -6   2  10       15.52       12.10      7.65 o 
  -4   2  10     7438.56     7978.10    139.09 o 
  -2   2  10      754.97      789.66     32.80 o 
   0   2  10     4016.16     3835.65     90.63 o 
   2   2  10     2747.42     2757.91     48.99 o 
   4   2  10       16.28       20.03     17.35 o 
   6   2  10       18.80       41.37     13.28 o 
   8   2  10     2571.97     2567.41    108.42 o 
  10   2  10      177.00      158.88     37.86 o 
  12   2  10      349.70      310.97     56.52 o 
  14   2  10       25.58       47.80     25.31 o 
  16   2  10      404.85      296.09     68.61 o 
 -37   3  10        0.02       30.08     17.51 o 
 -35   3  10     1312.52     1429.11     68.58 o 
 -33   3  10      737.08      678.48     65.13 o 
 -31   3  10      667.76      772.00     80.49 o 
 -29   3  10      116.05       97.80     28.87 o 
 -27   3  10      572.43      613.98     43.12 o 
 -25   3  10      881.70      837.10     53.76 o 
 -23   3  10      783.07      781.30     41.07 o 
 -21   3  10      139.36      127.65     26.72 o 
 -19   3  10     2259.19     2441.40     73.10 o 
 -17   3  10     3280.50     3651.57     96.46 o 
 -15   3  10        0.51       18.97      7.06 o 
 -13   3  10     2410.34     2558.08     42.00 o 
 -11   3  10        8.74       15.32      6.26 o 
  -9   3  10     1396.43     1317.21     19.69 o 
  -7   3  10     4107.20     4133.12     48.97 o 
  -5   3  10      465.36      384.35     20.28 o 
  -3   3  10       29.94       31.74      9.42 o 
  -1   3  10     4870.99     4646.18    136.32 o 
   1   3  10      210.92      218.28     32.24 o 
   3   3  10      116.95      139.61     27.72 o 
   5   3  10     2838.63     2635.41     54.01 o 
   7   3  10     1429.96     1501.20     41.99 o 
   9   3  10     2406.89     2503.76     71.33 o 
  11   3  10        0.02       20.44     19.64 o 
  13   3  10      190.82      151.11     30.63 o 
  15   3  10       12.83       46.17     23.28 o 
 -36   4  10       19.94       73.48     29.82 o 
 -34   4  10      490.40      443.52     73.03 o 
 -32   4  10      640.18      795.72     67.32 o 
 -30   4  10     1372.61     1507.77     62.61 o 
 -28   4  10      858.10      890.88     73.02 o 
 -26   4  10     1021.82     1060.98     41.82 o 
 -24   4  10      570.38      629.14     54.84 o 
 -22   4  10        9.20       29.76     23.30 o 
 -20   4  10      438.53      494.34     46.95 o 
 -18   4  10     2063.18     1972.81     25.16 o 
 -16   4  10     5866.10     5904.42     83.60 o 
 -14   4  10     3597.65     3729.60     52.08 o 
 -12   4  10     1595.32     1629.68     55.15 o 
 -10   4  10       70.04       46.65     10.02 o 
  -8   4  10     4135.74     4086.08     75.34 o 
  -6   4  10     7147.81     7357.10    120.99 o 
  -4   4  10       97.82      148.13     26.72 o 
  -2   4  10     3377.94     3380.37     82.82 o 
   0   4  10        0.49       -9.53     14.85 o 
   2   4  10       31.05       38.06     14.96 o 
   4   4  10      742.81      694.34     41.21 o 
   6   4  10      336.66      338.90     39.58 o 
   8   4  10     2392.59     2456.60     68.27 o 
  10   4  10       54.12       64.76     22.77 o 
  12   4  10      112.25      133.57     30.34 o 
  14   4  10        0.56       43.34     18.17 o 
 -35   5  10       16.06       44.90     26.65 o 
 -33   5  10     1270.40     1199.19     64.91 o 
 -31   5  10      440.77      431.86     65.18 o 
 -29   5  10      122.94      117.86     28.01 o 
 -27   5  10       70.57        9.03     21.56 o 
 -25   5  10     2761.39     2765.52     83.74 o 
 -23   5  10      272.31      206.94     40.22 o 
 -21   5  10      238.00      196.61     35.13 o 
 -19   5  10      167.91      126.88     12.99 o 
 -17   5  10     3434.98     3261.70     54.74 o 
 -15   5  10     3094.19     3162.70     62.60 o 
 -13   5  10     2591.07     2824.72     52.46 o 
 -11   5  10     5283.92     5334.16     82.38 o 
  -9   5  10       37.53       19.68      7.66 o 
  -7   5  10     5920.14     6056.95    117.67 o 
  -5   5  10     3241.71     3146.45     55.83 o 
  -3   5  10        1.58        4.54     17.67 o 
  -1   5  10      313.69      312.61     41.47 o 
   1   5  10       79.99       91.62     21.72 o 
   3   5  10      167.56      140.22     23.34 o 
   5   5  10     1541.70     1588.89     60.38 o 
   7   5  10      608.63      539.89     80.55 o 
   9   5  10      532.67      454.69     61.74 o 
  11   5  10        5.21       40.61     20.42 o 
  13   5  10       40.13       59.56     24.38 o 
 -34   6  10       96.58       66.65     28.40 o 
 -32   6  10      231.71      152.99     35.30 o 
 -30   6  10       65.83       62.57     21.76 o 
 -28   6  10       65.62       77.97     27.71 o 
 -26   6  10      167.18      134.93     36.70 o 
 -24   6  10      544.53      546.92     80.32 o 
 -22   6  10      150.72      106.18     25.00 o 
 -20   6  10       18.42       10.31     11.53 o 
 -18   6  10      259.02      260.95     28.33 o 
 -16   6  10     1452.75     1254.95     32.33 o 
 -14   6  10      652.99      599.54     21.48 o 
 -12   6  10      540.67      613.86     18.01 o 
 -10   6  10      591.21      476.69     21.57 o 
  -8   6  10     2550.20     2736.94     50.56 o 
  -6   6  10      595.01      499.66     30.72 o 
  -4   6  10     1474.26     1578.30     49.45 o 
  -2   6  10       33.97       30.12     12.44 o 
   0   6  10      912.44      860.03     44.88 o 
   2   6  10       46.76       49.64     13.86 o 
   4   6  10       54.86       51.68     15.88 o 
   6   6  10     1497.39     1381.12     53.71 o 
   8   6  10        0.41       34.29     21.52 o 
  10   6  10      318.29      198.62     50.01 o 
 -31   7  10      271.57      197.57     54.23 o 
 -29   7  10        0.01       64.09     28.35 o 
 -27   7  10      152.27      136.95     39.20 o 
 -25   7  10        7.88       28.33     25.45 o 
 -23   7  10       54.10       48.87     23.03 o 
 -21   7  10     1658.82     1909.44     81.24 o 
 -19   7  10     1079.58     1051.04     62.11 o 
 -17   7  10      733.87      643.19     31.89 o 
 -15   7  10      525.22      602.47     63.83 o 
 -13   7  10       54.14       67.75     19.28 o 
 -11   7  10      187.02      287.77     38.32 o 
  -9   7  10      146.12      244.44     33.84 o 
  -7   7  10      835.31      788.31     39.08 o 
  -5   7  10      402.65      373.86     54.35 o 
  -3   7  10       56.35       30.90     16.55 o 
  -1   7  10       90.24       77.56     31.26 o 
   1   7  10     1072.68     1105.77     48.87 o 
   3   7  10        6.59       -1.58     15.73 o 
   5   7  10      269.84      260.84     43.36 o 
   7   7  10      152.82       97.83     40.01 o 
   9   7  10      205.04      239.40     95.93 o 
 -28   8  10      235.77      192.70     64.00 o 
 -26   8  10       19.45       42.26     23.48 o 
 -24   8  10      276.86      288.55     79.36 o 
 -22   8  10      325.17      343.95     75.85 o 
 -20   8  10      149.97      124.84     38.40 o 
 -18   8  10      753.04      617.02    118.89 o 
 -16   8  10     5078.88     5199.01    131.33 o 
 -14   8  10      308.24      252.93     57.89 o 
 -12   8  10      650.48      597.54     47.31 o 
 -10   8  10       24.28       44.76     26.06 o 
  -8   8  10      241.09      207.99     47.61 o 
  -6   8  10      200.53      142.53     37.43 o 
  -4   8  10      127.44      151.98     32.01 o 
  -2   8  10       81.49      113.68     30.30 o 
   0   8  10       83.19       90.65     26.93 o 
   2   8  10      132.99      144.98     36.35 o 
   4   8  10       21.39       30.04     24.75 o 
   6   8  10      211.94      180.45     65.45 o 
 -25   9  10      239.22      165.73     70.62 o 
 -23   9  10       25.52       38.54     30.54 o 
 -21   9  10      152.59       90.86     54.94 o 
 -19   9  10        1.63       -0.76     26.21 o 
 -17   9  10      134.52      262.08    110.16 o 
 -15   9  10        4.12       54.07     30.15 o 
 -13   9  10        9.41       34.75     20.21 o 
 -11   9  10       18.36       21.54     29.39 o 
  -9   9  10       96.00       88.53     30.21 o 
  -7   9  10     1101.60      933.62     52.81 o 
  -5   9  10       18.98       20.26     23.38 o 
  -3   9  10     1172.43     1167.12     64.92 o 
  -1   9  10      123.92       71.39     34.19 o 
   1   9  10       39.41       53.26     21.91 o 
   3   9  10      339.03      268.33     71.50 o 
 -20  10  10      165.99       99.67     48.41 o 
 -18  10  10      274.80      160.12     57.33 o 
 -16  10  10       95.79       84.01     34.36 o 
 -14  10  10       21.62       57.29     29.02 o 
 -12  10  10       11.75       47.45     36.71 o 
 -10  10  10      264.94      193.74     66.82 o 
  -8  10  10       24.67       71.00     29.03 o 
  -6  10  10       61.82       75.71     24.08 o 
  -4  10  10     1217.49     1249.85     73.58 o 
 -39   1  11       12.19       15.62     31.09 o 
 -37   1  11      445.13      375.27     91.00 o 
 -35   1  11        0.13       34.14     21.15 o 
 -33   1  11      357.37      454.43     78.72 o 
 -31   1  11      747.03      721.34     33.44 o 
 -29   1  11      660.95      717.43     31.97 o 
 -27   1  11     2014.29     2006.91     39.68 o 
 -25   1  11      588.03      653.53     18.58 o 
 -23   1  11     1171.22     1105.22     28.24 o 
 -21   1  11      139.37      152.18     15.99 o 
 -19   1  11       79.32       93.87     14.12 o 
 -17   1  11    14179.43    14396.06    194.39 o 
 -15   1  11     3628.22     4027.75     47.80 o 
 -13   1  11       21.29       22.41      5.07 o 
 -11   1  11      147.80      224.14     11.33 o 
  -9   1  11    25785.97    26298.41    296.34 o 
  -7   1  11     2585.59     2817.10     44.30 o 
  -5   1  11      861.66      858.24     23.91 o 
  -3   1  11      548.94      650.74     20.57 o 
  -1   1  11     3914.39     4338.88     77.40 o 
   1   1  11       22.73       19.92     20.70 o 
   3   1  11      107.53      120.12     26.77 o 
   5   1  11      535.75      468.08     74.74 o 
   7   1  11     1385.38     1181.92     47.81 o 
   9   1  11     2807.97     2867.18     70.41 o 
  11   1  11        1.04       12.82     20.87 o 
  13   1  11      861.11     1277.44    205.74 o 
  15   1  11      330.57      268.62     68.05 o 
 -38   2  11     1308.61     1385.74     97.16 o 
 -36   2  11       61.91       61.53     27.20 o 
 -34   2  11       57.25       47.55     11.11 o 
 -32   2  11       25.26       43.31     35.30 o 
 -30   2  11      269.82      276.70     37.62 o 
 -28   2  11        4.82       20.53      7.76 o 
 -26   2  11     2373.02     2193.35     69.03 o 
 -24   2  11      441.58      406.28     64.12 o 
 -22   2  11       77.77       36.30     13.65 o 
 -20   2  11      134.33      100.93      5.92 o 
 -18   2  11      537.39      493.24     10.26 o 
 -16   2  11     1070.57     1307.83     20.83 o 
 -14   2  11     2137.80     2496.22     39.43 o 
 -12   2  11     2244.49     2193.12     32.02 o 
 -10   2  11     5776.74     6932.32    102.40 o 
  -8   2  11      458.22      509.60     16.08 o 
  -6   2  11      489.38      455.64     17.34 o 
  -4   2  11     3046.50     3554.40     65.74 o 
  -2   2  11     1247.80     1254.06     32.10 o 
   0   2  11     2055.30     2103.23     86.03 o 
   2   2  11        0.11       26.18     14.60 o 
   4   2  11      387.74      400.97     50.05 o 
   6   2  11       66.72       84.89     18.20 o 
   8   2  11      404.83      414.76     66.36 o 
  10   2  11       25.41       17.43     16.52 o 
  12   2  11        7.75       39.14     18.66 o 
  14   2  11       74.56       93.97     27.31 o 
 -37   3  11        2.36       24.99     18.94 o 
 -35   3  11      574.69      648.43     88.49 o 
 -33   3  11       41.24       71.50     20.39 o 
 -31   3  11       68.22       47.86     20.17 o 
 -29   3  11      900.86      960.50     59.77 o 
 -27   3  11     4307.71     4208.72     92.19 o 
 -25   3  11     1872.03     1769.46     50.13 o 
 -23   3  11     2582.40     2441.93     70.44 o 
 -21   3  11      405.39      318.31     50.54 o 
 -19   3  11     1568.05     1729.17     43.01 o 
 -17   3  11       34.20       19.24      5.95 o 
 -15   3  11     2738.57     2777.16     46.93 o 
 -13   3  11      298.78      234.72     17.13 o 
 -11   3  11     8213.07     8129.93     77.71 o 
  -9   3  11     8873.96    10100.07    121.07 o 
  -7   3  11       10.79       20.08      7.29 o 
  -5   3  11     3076.16     3294.08     59.15 o 
  -3   3  11     1641.65     1603.12     44.30 o 
  -1   3  11     9095.88     9494.36    164.67 o 
   1   3  11     2103.59     2301.92     60.22 o 
   3   3  11     1948.27     1790.99     61.08 o 
   5   3  11     1317.12     1230.19     46.91 o 
   7   3  11      201.41      226.03     35.65 o 
   9   3  11      445.98      427.03     68.31 o 
  11   3  11      173.67      159.57     34.13 o 
  13   3  11     1002.64      994.47     75.00 o 
 -36   4  11     2736.95     3080.39    158.54 o 
 -34   4  11       70.77       68.31     22.79 o 
 -32   4  11      336.54      322.73     59.51 o 
 -30   4  11     1981.26     2050.11     67.79 o 
 -28   4  11        4.53       19.05     26.15 o 
 -26   4  11     2766.17     2688.99    112.42 o 
 -24   4  11      434.63      495.91     72.40 o 
 -22   4  11     1433.88     1208.13     33.25 o 
 -20   4  11     1464.17     1370.73     76.96 o 
 -18   4  11     6007.59     6128.88     84.72 o 
 -16   4  11     1576.89     1787.45     31.66 o 
 -14   4  11       62.54       88.51     15.00 o 
 -12   4  11      106.75      118.82     17.23 o 
 -10   4  11       47.06       73.25     12.22 o 
  -8   4  11     1370.28     1441.11     58.88 o 
  -6   4  11     5178.83     5362.36     96.71 o 
  -4   4  11     4781.18     4610.11     72.21 o 
  -2   4  11     2328.29     2399.29     91.08 o 
   0   4  11      582.78      655.13     38.78 o 
   2   4  11     1166.63     1267.95     43.55 o 
   4   4  11     1270.44     1319.00     50.41 o 
   6   4  11      758.13      775.56     45.67 o 
   8   4  11       77.11       91.53     23.94 o 
  10   4  11      785.55      628.59    103.61 o 
  12   4  11       12.22       32.05     17.57 o 
 -35   5  11     2484.91     2742.01     74.99 o 
 -33   5  11      370.29      287.76     74.78 o 
 -31   5  11       66.76       60.93     21.95 o 
 -29   5  11     1779.53     1620.13     73.61 o 
 -27   5  11       25.17       22.83     22.29 o 
 -25   5  11     1125.65     1104.15     46.78 o 
 -23   5  11       46.79       58.24     19.90 o 
 -21   5  11      272.31      212.91     45.46 o 
 -19   5  11     1535.07     1503.21     37.17 o 
 -17   5  11     2415.98     2451.63     61.82 o 
 -15   5  11      953.70      957.52     38.54 o 
 -13   5  11      530.67      458.78     15.78 o 
 -11   5  11     2933.92     3113.65     64.05 o 
  -9   5  11     2787.53     2829.54     64.32 o 
  -7   5  11      631.05      651.65     29.51 o 
  -5   5  11     3188.13     3043.88     79.24 o 
  -3   5  11      390.40      309.65     42.90 o 
  -1   5  11     2760.18     2602.32     57.05 o 
   1   5  11      451.77      365.46     50.65 o 
   3   5  11       12.54       10.68     14.50 o 
   5   5  11      514.72      475.99     53.00 o 
   7   5  11      244.74      214.36     37.68 o 
   9   5  11       96.82       53.53     17.57 o 
  11   5  11       32.07       42.15     24.05 o 
 -34   6  11      303.72      202.83     60.63 o 
 -32   6  11       15.48       38.73     28.36 o 
 -30   6  11     2521.50     2590.88     77.66 o 
 -28   6  11      336.23      286.01     45.45 o 
 -26   6  11     1373.97     1557.22     82.31 o 
 -24   6  11        0.00       41.55     21.58 o 
 -22   6  11     1249.66     1230.91     38.19 o 
 -20   6  11     1821.41     1558.16     55.56 o 
 -18   6  11      116.64       80.39     17.66 o 
 -16   6  11     1660.74     1944.83     49.94 o 
 -14   6  11      210.41      148.09     21.17 o 
 -12   6  11      217.36      157.50     21.41 o 
 -10   6  11      983.38     1054.44     23.01 o 
  -8   6  11     2304.48     2100.78     51.62 o 
  -6   6  11     1195.51     1160.96     43.98 o 
  -4   6  11     2852.58     2801.79     94.29 o 
  -2   6  11      288.11      221.23     38.11 o 
   0   6  11       14.28       33.79     12.93 o 
   2   6  11      505.10      447.11     59.15 o 
   4   6  11      633.28      587.58     88.58 o 
   6   6  11     1588.17     1711.17     66.05 o 
   8   6  11      407.16      369.14     68.76 o 
  10   6  11     1539.88     1665.01     59.16 o 
 -31   7  11        6.70       25.52     19.49 o 
 -29   7  11     3032.09     3383.50    103.03 o 
 -27   7  11        3.04       29.64     19.06 o 
 -25   7  11      643.21      730.76    112.54 o 
 -23   7  11        3.67       16.09     16.37 o 
 -21   7  11      929.59      909.42     56.71 o 
 -19   7  11       69.69       51.75     14.28 o 
 -17   7  11       10.04        9.78     14.10 o 
 -15   7  11      850.70      920.36     55.53 o 
 -13   7  11       81.04       46.42     21.70 o 
 -11   7  11      359.11      391.30     39.89 o 
  -9   7  11     1544.22     1526.43     42.28 o 
  -7   7  11      264.19      230.60     37.18 o 
  -5   7  11      917.60      913.72     45.57 o 
  -3   7  11      122.77       90.25     24.75 o 
  -1   7  11      783.68      857.16     58.19 o 
   1   7  11      115.88       99.08     28.45 o 
   3   7  11      464.21      498.06     36.77 o 
   5   7  11     1552.15     1820.92    148.21 o 
   7   7  11       50.24       45.95     22.47 o 
 -30   8  11      560.92      451.91    175.97 o 
 -28   8  11      878.89      630.64    177.27 o 
 -26   8  11      145.95      108.78     43.71 o 
 -24   8  11      246.22      159.17     62.91 o 
 -22   8  11      233.41      178.01     88.77 o 
 -20   8  11      153.05      134.89     62.67 o 
 -18   8  11     1215.13     1086.60     75.14 o 
 -16   8  11       75.45       68.40     31.73 o 
 -14   8  11     2244.45     2400.12     89.73 o 
 -12   8  11      115.38      154.37     34.63 o 
 -10   8  11      529.19      513.92     58.35 o 
  -8   8  11      308.15      357.86     75.62 o 
  -6   8  11      907.85      949.06     49.26 o 
  -4   8  11      556.91      796.13    121.49 o 
  -2   8  11      200.51      204.03     32.25 o 
   0   8  11      159.97      115.63     30.16 o 
   2   8  11       28.70       52.32     21.85 o 
   4   8  11     1215.08     1344.88    112.08 o 
 -25   9  11        2.50        1.94     24.71 o 
 -23   9  11      234.42      154.92     51.47 o 
 -21   9  11     1393.47     1657.65     91.18 o 
 -19   9  11      495.61      386.08     97.09 o 
 -17   9  11      177.75       71.69     43.23 o 
 -15   9  11      136.74      125.09     54.73 o 
 -13   9  11     2862.80     3236.00    109.55 o 
 -11   9  11      883.22     1030.62    138.89 o 
  -9   9  11       34.33       41.61     23.10 o 
  -7   9  11      772.85     1002.99    136.85 o 
  -5   9  11        0.41        7.57     24.33 o 
  -3   9  11        1.72       34.63     29.92 o 
  -1   9  11     1153.46     1217.02    108.83 o 
   1   9  11      367.84      339.68    101.43 o 
 -20  10  11       96.18       93.35     41.91 o 
 -18  10  11       56.50       70.31     33.08 o 
 -16  10  11      180.05       80.53     35.42 o 
 -14  10  11      503.76      440.42    131.96 o 
 -12  10  11      720.53      586.76    146.43 o 
 -10  10  11      441.81      408.31     98.59 o 
  -8  10  11       43.19       24.74     20.10 o 
  -6  10  11        3.48       23.77     31.34 o 
  -4  10  11      128.41      109.87     35.67 o 
 -40   0  12     2946.34     2771.46    262.52 o 
 -38   0  12     1957.28     2186.34    162.29 o 
 -36   0  12      625.70      697.83    208.00 o 
 -34   0  12       67.22       46.72     27.16 o 
 -32   0  12       79.22       74.48     20.95 o 
 -30   0  12     1102.44     1186.70     59.37 o 
 -28   0  12        2.21       17.46     11.37 o 
 -26   0  12     8701.81     8508.16    157.93 o 
 -24   0  12    24920.65    29044.23    917.98 o 
 -22   0  12     3679.98     3370.53     70.88 o 
 -20   0  12     4765.12     4556.33     67.46 o 
 -18   0  12      332.20      413.08     21.33 o 
 -16   0  12    12147.65    12020.54    357.47 o 
 -14   0  12    49108.42    51977.21    573.05 o 
 -12   0  12     4773.66     5304.15    186.62 o 
 -10   0  12    22805.63    21964.73    691.66 o 
  -8   0  12     2694.26     2623.42     83.72 o 
  -6   0  12     2096.59     2020.33     52.77 o 
  -4   0  12     2663.91     2888.31     62.75 o 
  -2   0  12     1989.75     2305.97     87.54 o 
   0   0  12    27199.22    29457.80    351.02 o 
   2   0  12      848.09      806.95     53.22 o 
   4   0  12      998.13     1100.15     69.05 o 
   6   0  12        7.71       13.28     27.26 o 
   8   0  12      172.60      132.51     35.65 o 
  10   0  12     2410.88     2549.93    114.70 o 
  12   0  12       46.43       76.16     28.76 o 
 -39   1  12      499.22      312.89     90.17 o 
 -37   1  12      176.11      100.30     47.10 o 
 -35   1  12        9.58       -0.11     17.88 o 
 -33   1  12      186.17      147.64     31.54 o 
 -31   1  12     3584.27     3682.05     64.98 o 
 -29   1  12      297.08      197.87     22.64 o 
 -27   1  12     6406.59     6218.61    106.72 o 
 -25   1  12     2517.50     2571.20     56.90 o 
 -23   1  12     1152.32     1045.58     24.88 o 
 -21   1  12     9543.71    10095.49     96.50 o 
 -19   1  12     2185.21     1970.97     33.75 o 
 -17   1  12       18.58       20.34      6.55 o 
 -15   1  12    32385.04    33135.19    436.84 o 
 -13   1  12     9835.72    10258.64    102.98 o 
 -11   1  12      351.64      484.11     16.06 o 
  -9   1  12     3248.01     3491.49     68.32 o 
  -7   1  12     7343.05     7262.76     96.99 o 
  -5   1  12     3707.33     3474.19     64.99 o 
  -3   1  12      305.31      408.54     59.73 o 
  -1   1  12    11655.69    11898.34    237.88 o 
   1   1  12     1468.70     1555.03     41.11 o 
   3   1  12     4717.50     4890.22     98.41 o 
   5   1  12       25.15       29.56     12.05 o 
   7   1  12       91.23       84.15     24.18 o 
   9   1  12     1854.51     1947.96     56.12 o 
  11   1  12      124.74       81.90     23.32 o 
  13   1  12       14.75       49.08     28.30 o 
 -40   2  12      180.08      207.88     55.01 o 
 -38   2  12       61.40       72.68     38.27 o 
 -36   2  12      256.90      214.55     39.34 o 
 -34   2  12     5860.70     6147.32    195.22 o 
 -32   2  12      214.24      244.77     40.66 o 
 -30   2  12       40.94       54.54     20.59 o 
 -28   2  12     1066.90     1013.22     39.15 o 
 -26   2  12     1021.45     1057.35     32.37 o 
 -24   2  12     3571.63     3463.09     89.55 o 
 -22   2  12       62.75       73.94     14.43 o 
 -20   2  12        3.82       12.05      5.15 o 
 -18   2  12      251.91      168.88     10.10 o 
 -16   2  12     3862.79     3679.34     49.09 o 
 -14   2  12    10571.95    10343.73     77.05 o 
 -12   2  12     1802.91     1779.07     28.39 o 
 -10   2  12     6164.77     6604.49     82.41 o 
  -8   2  12      434.79      454.20     23.02 o 
  -6   2  12     1324.40     1208.32     28.01 o 
  -4   2  12     1467.85     1470.72     49.22 o 
  -2   2  12     2779.63     3091.26     74.17 o 
   0   2  12     6866.48     7356.81    135.69 o 
   2   2  12     4353.63     4331.05     98.04 o 
   4   2  12       89.61      107.01     22.24 o 
   6   2  12      809.01      716.66     88.75 o 
   8   2  12     1833.87     1935.46     59.05 o 
  10   2  12      712.79      657.50     63.99 o 
  12   2  12      350.27      277.73     58.45 o 
 -39   3  12       36.18       42.33     30.62 o 
 -37   3  12      373.11      306.22     77.14 o 
 -35   3  12      243.20      233.09     42.59 o 
 -33   3  12     1821.66     1999.01     56.96 o 
 -31   3  12      542.31      582.63     68.40 o 
 -29   3  12      837.22      639.90    101.70 o 
 -27   3  12       31.96       23.30     21.42 o 
 -25   3  12     1729.64     1889.93     55.18 o 
 -23   3  12      211.64      209.97     36.41 o 
 -21   3  12     1354.46     1512.39     54.75 o 
 -19   3  12      251.62      211.07     17.87 o 
 -17   3  12     2697.68     2726.94     47.93 o 
 -15   3  12     1590.96     1297.21     21.22 o 
 -13   3  12     1900.25     2060.43     33.65 o 
 -11   3  12     5918.55     6468.46     70.05 o 
  -9   3  12      288.87      316.33     19.82 o 
  -7   3  12     8358.12     8834.04    117.06 o 
  -5   3  12       31.66       46.60     13.73 o 
  -3   3  12       31.96       21.46     14.55 o 
  -1   3  12     1848.71     1983.63     75.69 o 
   1   3  12      126.01       89.70     20.96 o 
   3   3  12     5759.46     6264.96    114.99 o 
   5   3  12        5.99       20.94     16.42 o 
   7   3  12      287.17      305.31     52.52 o 
   9   3  12     1603.56     1595.64     68.74 o 
  11   3  12       77.88       65.86     20.33 o 
 -38   4  12       45.09       51.00     23.81 o 
 -36   4  12       10.39       39.66     21.10 o 
 -34   4  12      303.08      282.04     57.20 o 
 -32   4  12      672.39      700.20    102.72 o 
 -30   4  12      137.08      169.63     24.94 o 
 -28   4  12        0.72       28.86     20.47 o 
 -26   4  12      434.77      579.46     50.60 o 
 -24   4  12     3070.34     3369.71    125.29 o 
 -22   4  12      968.24      971.81     34.72 o 
 -20   4  12      353.09      220.45     13.62 o 
 -18   4  12     4863.82     4791.15     94.31 o 
 -16   4  12       15.25       24.51      8.53 o 
 -14   4  12      315.89      292.76     17.58 o 
 -12   4  12     2322.64     2510.15     46.72 o 
 -10   4  12      159.23      148.27     19.73 o 
  -8   4  12     4110.25     4034.14     93.40 o 
  -6   4  12     5765.27     5661.63    118.19 o 
  -4   4  12      692.05      613.22     64.14 o 
  -2   4  12      162.57      162.99     28.52 o 
   0   4  12      763.46      809.21     37.27 o 
   2   4  12       83.21      109.01     24.91 o 
   4   4  12      370.21      307.52     56.82 o 
   6   4  12      659.05      823.26     75.92 o 
   8   4  12     1461.65     1536.72     51.05 o 
  10   4  12      178.09      131.11     31.65 o 
 -37   5  12      380.12      283.55     74.98 o 
 -35   5  12        5.05       23.90     26.14 o 
 -33   5  12      879.99     1072.34     76.49 o 
 -31   5  12     2439.00     2262.40     71.67 o 
 -29   5  12        5.69       51.10     20.45 o 
 -27   5  12      297.57      256.22     47.22 o 
 -25   5  12     1117.68      991.89     42.90 o 
 -23   5  12     2760.56     2499.59     61.43 o 
 -21   5  12     1098.77     1096.50     29.14 o 
 -19   5  12     1557.32     1311.45     27.65 o 
 -17   5  12     4943.43     5020.15     79.95 o 
 -15   5  12      121.01       70.44     11.31 o 
 -13   5  12     1998.20     2138.92     48.31 o 
 -11   5  12      113.20      173.37     21.38 o 
  -9   5  12     4608.55     4766.09    100.52 o 
  -7   5  12      162.49      164.83     26.53 o 
  -5   5  12      736.11      689.76     29.54 o 
  -3   5  12      796.23      758.47     66.30 o 
  -1   5  12      795.64      793.02     58.82 o 
   1   5  12      738.32      837.68     42.04 o 
   3   5  12       62.99       51.62     18.38 o 
   5   5  12      395.19      365.50     52.61 o 
   7   5  12     2415.30     2509.81     95.59 o 
   9   5  12      279.37      252.48     60.31 o 
 -34   6  12      327.97      179.34     74.92 o 
 -32   6  12     1301.11     1230.72     95.06 o 
 -30   6  12      676.48     1032.63    179.45 o 
 -28   6  12      581.43      522.44     94.70 o 
 -26   6  12      231.87      179.01     29.73 o 
 -24   6  12      139.65       76.83     22.11 o 
 -22   6  12      317.96      287.93     55.55 o 
 -20   6  12      138.93      116.11     27.97 o 
 -18   6  12      537.97      580.25     29.61 o 
 -16   6  12     2896.76     2967.57     53.88 o 
 -14   6  12      487.86      471.05     22.57 o 
 -12   6  12      718.23      815.06     30.88 o 
 -10   6  12      788.52      721.54     39.71 o 
  -8   6  12       38.43       32.50     13.03 o 
  -6   6  12       12.81       24.46     12.63 o 
  -4   6  12       16.35        4.10     17.14 o 
  -2   6  12      324.39      251.20     35.41 o 
   0   6  12       61.06       43.62     15.91 o 
   2   6  12       92.62       77.40     23.25 o 
   4   6  12      107.76       85.61     25.23 o 
   6   6  12       39.20       72.01     23.54 o 
   8   6  12      116.11       85.89     23.89 o 
 -33   7  12      300.56      314.44     66.42 o 
 -31   7  12       75.48       62.43     28.23 o 
 -29   7  12        9.53       41.99     32.14 o 
 -27   7  12        0.47       -0.85     28.44 o 
 -25   7  12      538.87      420.50     91.92 o 
 -23   7  12      121.61      129.02     39.26 o 
 -21   7  12     1266.46     1104.63    141.11 o 
 -19   7  12     1337.21     1105.20     76.04 o 
 -17   7  12      475.05      368.15     55.16 o 
 -15   7  12      157.30      156.80     40.41 o 
 -13   7  12      403.56      352.34     38.61 o 
 -11   7  12        0.51       30.51     17.22 o 
  -9   7  12       94.61       85.11     16.52 o 
  -7   7  12      203.43      231.03     34.23 o 
  -5   7  12       86.58       36.61     15.62 o 
  -3   7  12      243.24      253.92     34.92 o 
  -1   7  12        8.94        2.07     17.73 o 
   1   7  12      288.55      290.93     60.49 o 
   3   7  12        0.98       33.44     21.14 o 
   5   7  12        0.83       20.39     33.70 o 
 -30   8  12       14.88       37.04     37.88 o 
 -28   8  12        4.47       55.32     24.44 o 
 -26   8  12      625.65      604.30    176.64 o 
 -24   8  12       33.01       54.99     27.15 o 
 -22   8  12      408.54      351.16     77.49 o 
 -20   8  12        2.77       26.31     28.95 o 
 -18   8  12      825.07      745.12    174.07 o 
 -16   8  12      365.83      219.15     48.53 o 
 -14   8  12     1237.35     1087.88     71.64 o 
 -12   8  12      247.34      259.54     46.51 o 
 -10   8  12      510.14      633.77     52.19 o 
  -8   8  12       18.49       27.79     20.42 o 
  -6   8  12       53.76       54.67     23.78 o 
  -4   8  12      574.60      538.41    113.08 o 
  -2   8  12        2.64       24.40     22.42 o 
   0   8  12        3.47       18.26     18.66 o 
   2   8  12       25.39       45.86     19.66 o 
   4   8  12      426.81      344.05    120.53 o 
 -27   9  12      138.93      140.09     59.60 o 
 -25   9  12       39.25       37.81     32.98 o 
 -23   9  12      232.86      242.48     97.22 o 
 -21   9  12      867.93      749.89    204.73 o 
 -19   9  12      649.95      584.80    148.89 o 
 -17   9  12        0.76       19.18     28.27 o 
 -15   9  12      290.15      270.65     64.58 o 
 -13   9  12      454.86      336.27     66.98 o 
 -11   9  12      332.58      255.45     50.18 o 
  -9   9  12       25.48        3.43     33.24 o 
  -7   9  12      685.45      442.32     70.31 o 
  -5   9  12      141.73      120.91     53.84 o 
  -3   9  12        5.73       31.86     20.57 o 
  -1   9  12       78.19       84.32     38.56 o 
 -20  10  12      170.80      107.37     46.32 o 
 -18  10  12        9.01       34.79     46.08 o 
 -16  10  12      180.40      147.20     55.52 o 
 -14  10  12        0.11      -30.72     39.40 o 
 -12  10  12      443.10      426.97     86.94 o 
 -10  10  12      147.38      102.00     34.66 o 
  -8  10  12        0.18       21.11     21.21 o 
  -6  10  12      446.76      308.03     78.19 o 
 -41   1  13     1107.79     1106.98    155.41 o 
 -39   1  13      314.63      256.18     68.23 o 
 -37   1  13      375.83      335.75     68.69 o 
 -35   1  13     1929.75     1880.97     43.78 o 
 -33   1  13      734.99      746.60     71.67 o 
 -31   1  13      240.64      207.76     24.78 o 
 -29   1  13       26.46       33.90      9.72 o 
 -27   1  13       15.34        6.65     10.15 o 
 -25   1  13        0.54        7.91      7.02 o 
 -23   1  13        1.59       10.02      6.14 o 
 -21   1  13      192.49      213.80     17.38 o 
 -19   1  13     2006.38     1891.84     36.91 o 
 -17   1  13     1616.02     2001.26     32.42 o 
 -15   1  13    10767.88    10830.06    198.04 o 
 -13   1  13     7227.36     7917.23    115.63 o 
 -11   1  13      516.82      552.72     12.51 o 
  -9   1  13    14379.37    14827.85    287.05 o 
  -7   1  13     4816.68     4932.01     73.16 o 
  -5   1  13     1839.52     1814.39     51.89 o 
  -3   1  13     1390.11     1564.17     38.50 o 
  -1   1  13      115.54       74.52     15.46 o 
   1   1  13       47.10       60.47     20.20 o 
   3   1  13      590.10      572.12     73.21 o 
   5   1  13       22.66       25.74     21.73 o 
   7   1  13     1062.00     1199.35     49.17 o 
   9   1  13        0.01       40.02     15.84 o 
  11   1  13        0.02       22.74     21.69 o 
 -40   2  13        4.27       41.93     28.72 o 
 -38   2  13      556.51      427.74     86.93 o 
 -36   2  13       25.59       24.69     17.79 o 
 -34   2  13       47.47       65.03     26.96 o 
 -32   2  13     2523.64     2499.95     80.27 o 
 -30   2  13      499.03      441.20     69.63 o 
 -28   2  13     5467.58     5267.38    120.81 o 
 -26   2  13     6052.60     6469.08    237.67 o 
 -24   2  13       56.32       81.11     13.73 o 
 -22   2  13      124.01      115.96     14.45 o 
 -20   2  13      355.35      456.28     14.70 o 
 -18   2  13     5957.88     5503.68     59.72 o 
 -16   2  13     2068.72     2092.16     39.27 o 
 -14   2  13     5046.28     5159.52     57.43 o 
 -12   2  13       23.35       30.82      7.33 o 
 -10   2  13       34.33       61.59      7.77 o 
  -8   2  13      198.26      228.64     25.93 o 
  -6   2  13    10761.79    11448.92    165.47 o 
  -4   2  13     4463.78     4406.14    148.52 o 
  -2   2  13      960.85      923.37     33.29 o 
   0   2  13       56.62       48.77     15.12 o 
   2   2  13      165.97      152.23     25.85 o 
   4   2  13      548.37      508.27     71.97 o 
   6   2  13       27.97       48.38     18.74 o 
   8   2  13      239.43      241.34     43.23 o 
  10   2  13        0.32       13.43     17.53 o 
  12   2  13      160.23       99.71     36.77 o 
 -39   3  13       32.02       39.11     17.92 o 
 -37   3  13     1363.54     1317.43     85.84 o 
 -35   3  13      175.37      110.98     31.73 o 
 -33   3  13       20.02       72.83     21.45 o 
 -31   3  13     4431.31     4711.08     96.38 o 
 -29   3  13      204.02      199.61     31.68 o 
 -27   3  13     1980.58     1785.10     49.56 o 
 -25   3  13     3331.51     3490.59     92.05 o 
 -23   3  13     8277.55     8235.29    140.52 o 
 -21   3  13      698.42      572.39     20.40 o 
 -19   3  13       33.58       27.12      8.03 o 
 -17   3  13     2955.54     3108.07     76.12 o 
 -15   3  13       48.27       85.34     11.20 o 
 -13   3  13     3103.70     3531.54     59.37 o 
 -11   3  13     6297.70     6438.20     95.05 o 
  -9   3  13     1288.57     1323.56     38.85 o 
  -7   3  13     3433.02     3382.61     81.60 o 
  -5   3  13     3396.52     3555.83     93.52 o 
  -3   3  13     1962.29     1729.54     65.64 o 
  -1   3  13      799.32      813.94     81.55 o 
   1   3  13      814.99      704.33     62.81 o 
   3   3  13       69.32       39.31     16.54 o 
   5   3  13      567.66      596.66     51.66 o 
   7   3  13      106.64       96.91     23.52 o 
   9   3  13        4.46       13.03     20.33 o 
  11   3  13      653.56      458.91     84.52 o 
 -38   4  13       14.42       26.59     26.08 o 
 -36   4  13     1207.55     1073.56     65.74 o 
 -34   4  13     5431.46     5794.54    163.54 o 
 -32   4  13      158.26      228.97     42.18 o 
 -30   4  13      135.86      136.97     26.21 o 
 -28   4  13      651.63      693.18     53.92 o 
 -26   4  13     1026.39      888.84     45.89 o 
 -24   4  13      311.19      324.11     50.66 o 
 -22   4  13      247.73      302.73     45.85 o 
 -20   4  13     2841.75     2897.65     63.25 o 
 -18   4  13    11174.65    11947.75    165.53 o 
 -16   4  13     7024.97     7478.14    108.71 o 
 -14   4  13    10241.16    10543.72    145.75 o 
 -12   4  13        0.18       12.62     10.76 o 
 -10   4  13     2660.36     2628.34     63.83 o 
  -8   4  13      367.08      273.24     47.51 o 
  -6   4  13       13.27       45.66     10.51 o 
  -4   4  13     2138.67     2043.84     68.98 o 
  -2   4  13      541.94      486.73     66.89 o 
   0   4  13     2539.73     2415.56     60.58 o 
   2   4  13       29.04       33.51     16.74 o 
   4   4  13       33.49       64.86     19.03 o 
   6   4  13      106.11       78.22     24.02 o 
   8   4  13     1406.22     1422.89     50.69 o 
  10   4  13      642.20      523.90    105.19 o 
 -37   5  13     1656.78     1980.79    107.84 o 
 -35   5  13     1163.07     1314.96     89.87 o 
 -33   5  13        1.64        4.11     21.04 o 
 -31   5  13      362.30      347.71     63.43 o 
 -29   5  13       27.38       22.57     17.08 o 
 -27   5  13     1344.47     1354.21     67.93 o 
 -25   5  13     3932.02     3748.25     74.22 o 
 -23   5  13      351.57      448.25     66.11 o 
 -21   5  13      773.26      777.26     45.16 o 
 -19   5  13     3391.21     3424.30     61.49 o 
 -17   5  13      633.91      599.83     34.67 o 
 -15   5  13        4.37       22.27      8.85 o 
 -13   5  13      325.34      281.49     38.92 o 
 -11   5  13     4924.37     5027.37    102.74 o 
  -9   5  13     3545.87     3568.95     89.94 o 
  -7   5  13     1046.89     1033.27     44.55 o 
  -5   5  13     1264.14     1182.56     46.59 o 
  -3   5  13      405.96      369.61     49.52 o 
  -1   5  13      297.61      276.06     36.18 o 
   1   5  13     2103.61     2116.99    104.86 o 
   3   5  13      135.15       97.88     28.08 o 
   5   5  13     1711.76     1826.11     86.53 o 
   7   5  13      581.02      504.76     90.68 o 
   9   5  13        5.47       35.11     26.23 o 
 -36   6  13     1230.36     1472.46     83.25 o 
 -34   6  13      985.24     1096.08    113.24 o 
 -32   6  13       53.24       24.84     16.74 o 
 -30   6  13      377.30      321.30     55.44 o 
 -28   6  13     2472.05     2546.57     72.94 o 
 -26   6  13     1940.22     1640.97     51.06 o 
 -24   6  13    10907.16    10502.25    202.12 o 
 -22   6  13      992.20     1053.39     67.19 o 
 -20   6  13     2811.76     2788.88     50.90 o 
 -18   6  13      135.75       79.95     13.94 o 
 -16   6  13      688.70      597.91     26.23 o 
 -14   6  13      686.01      555.27     32.63 o 
 -12   6  13       17.73       27.77      9.61 o 
 -10   6  13    11495.54    11972.70    252.28 o 
  -8   6  13      390.21      328.37     39.96 o 
  -6   6  13     2267.53     2275.62     68.54 o 
  -4   6  13       20.23       24.28     15.71 o 
  -2   6  13      241.08      242.51     41.77 o 
   0   6  13      378.40      348.80     58.56 o 
   2   6  13      125.98      120.53     24.96 o 
   4   6  13      924.34     1084.32     54.65 o 
   6   6  13      607.36      398.22     86.15 o 
 -33   7  13     1295.82     1146.16    133.18 o 
 -31   7  13       47.15       89.65     33.91 o 
 -29   7  13      585.93      522.62    126.77 o 
 -27   7  13       90.72       74.66     30.31 o 
 -25   7  13     1155.54     1176.19     58.60 o 
 -23   7  13       72.58      114.70     30.18 o 
 -21   7  13     1707.66     1615.33     96.69 o 
 -19   7  13      512.78      672.19     39.37 o 
 -17   7  13       55.94       60.34     18.62 o 
 -15   7  13     4921.75     4704.74     99.98 o 
 -13   7  13      197.54       78.16     28.27 o 
 -11   7  13     3041.17     3045.54     77.41 o 
  -9   7  13      770.64      822.80     36.31 o 
  -7   7  13     1386.01     1179.46     84.79 o 
  -5   7  13       25.70       54.11     16.43 o 
  -3   7  13      373.72      362.48     48.22 o 
  -1   7  13      948.74      976.35     59.83 o 
   1   7  13       33.52       53.54     23.34 o 
   3   7  13        0.66       28.91     22.04 o 
   5   7  13      267.78      195.44     63.18 o 
 -30   8  13        0.01        8.60     22.94 o 
 -28   8  13      768.49      895.11     65.86 o 
 -26   8  13      358.50      400.90     92.14 o 
 -24   8  13      185.62      245.85     71.03 o 
 -22   8  13        3.92       34.68     25.31 o 
 -20   8  13     4597.69     5260.35    222.14 o 
 -18   8  13      252.62      175.63     43.93 o 
 -16   8  13     2397.27     2436.71     74.83 o 
 -14   8  13      289.37      226.32     57.39 o 
 -12   8  13       30.90       45.68     20.46 o 
 -10   8  13     1438.45     1419.30     87.16 o 
  -8   8  13     1274.14     1357.44     86.59 o 
  -6   8  13      543.58      409.29     85.46 o 
  -4   8  13       57.20       51.95     26.33 o 
  -2   8  13     1275.40     1411.38     61.53 o 
   0   8  13      309.64      298.94     88.33 o 
   2   8  13      132.76       99.81     43.38 o 
 -27   9  13      952.92     1053.00     97.41 o 
 -25   9  13      303.53      232.74     73.30 o 
 -23   9  13        1.37       42.59     37.60 o 
 -21   9  13      333.83      278.80     93.70 o 
 -19   9  13     2027.35     2253.04    171.36 o 
 -17   9  13     3479.02     3695.36    266.33 o 
 -15   9  13      383.34      332.37     66.16 o 
 -13   9  13     1780.71     2086.74    104.11 o 
 -11   9  13      626.66      801.22     50.27 o 
  -9   9  13      485.26      488.93    108.34 o 
  -7   9  13       83.64       90.89     30.09 o 
  -5   9  13        4.23       36.14     30.09 o 
  -3   9  13       20.92       45.52     22.66 o 
 -20  10  13      170.79      149.72     53.38 o 
 -18  10  13      264.74      238.06     98.70 o 
 -16  10  13      125.21      112.48     44.93 o 
 -14  10  13        3.98       31.21     33.68 o 
 -12  10  13      117.47       70.72     36.96 o 
 -10  10  13      578.15      443.01    119.61 o 
  -8  10  13      532.39      378.01    112.07 o 
 -42   0  14      421.41      279.88     81.00 o 
 -40   0  14     1438.51     2081.95    522.26 o 
 -38   0  14      890.72      927.00    125.68 o 
 -36   0  14     2120.64     2247.10    153.94 o 
 -34   0  14     8007.66     8323.89    225.89 o 
 -32   0  14     2442.85     2478.31     71.58 o 
 -30   0  14     6583.59     7271.35    177.09 o 
 -28   0  14        0.93        5.19     11.76 o 
 -26   0  14      336.27      233.09     34.22 o 
 -24   0  14      644.51      846.64     27.25 o 
 -22   0  14     4779.13     5601.99     81.82 o 
 -20   0  14     2872.86     2510.94     53.53 o 
 -18   0  14     5326.51     5125.34    122.49 o 
 -16   0  14     6169.35     6703.32    215.88 o 
 -14   0  14    59092.22    69374.14   1790.05 o 
 -12   0  14     1194.24      839.68     30.26 o 
 -10   0  14     1287.63      787.12     47.40 o 
  -8   0  14      206.40      169.40     26.26 o 
  -6   0  14    14958.05    15030.83    248.50 o 
  -4   0  14      629.22      661.17     35.72 o 
  -2   0  14      719.01      759.13    122.85 o 
   0   0  14       55.29       34.67     16.21 o 
   2   0  14      231.25      257.01     52.27 o 
   4   0  14     2638.96     2871.52    125.85 o 
   6   0  14      113.57      122.23     42.50 o 
   8   0  14      643.82      528.20    137.56 o 
  10   0  14       10.52       14.80     35.92 o 
 -41   1  14     1795.93     1891.49    179.75 o 
 -39   1  14     1817.60     1769.70     93.37 o 
 -37   1  14     1255.04     1354.77     65.91 o 
 -35   1  14      499.47      379.84     67.82 o 
 -33   1  14      149.00      157.28     27.11 o 
 -31   1  14       33.75       45.63     11.73 o 
 -29   1  14     9725.37    10263.76    146.36 o 
 -27   1  14      599.35      658.47     18.62 o 
 -25   1  14     1428.28     1943.05     36.02 o 
 -23   1  14     1150.16     1114.14     19.61 o 
 -21   1  14     4029.94     4235.73     52.51 o 
 -19   1  14      149.82      134.84      8.32 o 
 -17   1  14       32.87        3.54      3.51 o 
 -15   1  14    15318.33    16614.06    327.13 o 
 -13   1  14      980.26      924.43     21.55 o 
 -11   1  14     1109.01     1411.05     28.01 o 
  -9   1  14     2588.80     3029.89     52.75 o 
  -7   1  14     1252.24     1417.21     42.90 o 
  -5   1  14    12147.71    11726.31    178.08 o 
  -3   1  14     1958.67     1890.00     57.20 o 
  -1   1  14        5.55       33.09     17.74 o 
   1   1  14      683.36      745.39     39.95 o 
   3   1  14      855.69      797.82     45.42 o 
   5   1  14      756.05      765.51     52.13 o 
   7   1  14      137.72      127.75     31.84 o 
   9   1  14       61.87       57.53     23.74 o 
  11   1  14      797.03      769.02     83.53 o 
 -40   2  14       17.57       24.66     27.10 o 
 -38   2  14     2916.25     2967.08    112.31 o 
 -36   2  14     1112.25     1144.46     46.60 o 
 -34   2  14      133.41       94.94     28.76 o 
 -32   2  14      149.40      119.56     25.24 o 
 -30   2  14     4941.70     4855.36    107.99 o 
 -28   2  14      195.18       89.91     23.62 o 
 -26   2  14      953.21     1120.18     28.46 o 
 -24   2  14       23.49       22.19      6.81 o 
 -22   2  14      215.07      344.50     15.26 o 
 -20   2  14     9778.22    10615.77    126.62 o 
 -18   2  14       70.76      118.15     13.32 o 
 -16   2  14     5758.34     5697.05     60.81 o 
 -14   2  14       12.41       11.77      5.36 o 
 -12   2  14       89.15       86.46     12.72 o 
 -10   2  14     2625.76     2782.01     56.34 o 
  -8   2  14     7060.39     7745.96    122.41 o 
  -6   2  14     3803.55     3292.97     80.51 o 
  -4   2  14        4.75       16.61     13.66 o 
  -2   2  14     8056.82     8325.45    234.03 o 
   0   2  14     1430.87     1508.18     56.33 o 
   2   2  14      121.84      135.84     40.12 o 
   4   2  14     1759.50     1900.17     57.77 o 
   6   2  14     1612.98     1824.05     76.33 o 
   8   2  14        0.14       34.77     22.52 o 
  10   2  14     1663.84     1748.90     60.44 o 
 -41   3  14       23.59       38.69     29.96 o 
 -39   3  14     1196.43     1406.30     64.73 o 
 -37   3  14     1141.19     1051.80     85.85 o 
 -35   3  14      278.41      255.03     44.71 o 
 -33   3  14     1995.91     2124.69    144.62 o 
 -31   3  14     1559.85     1543.14     62.22 o 
 -29   3  14     1450.83     1534.96     40.75 o 
 -27   3  14     2850.77     3199.04     71.22 o 
 -25   3  14     2357.46     2318.02     59.29 o 
 -23   3  14      301.46      215.30     15.65 o 
 -21   3  14      113.11       62.24     10.83 o 
 -19   3  14       95.89      121.51     16.41 o 
 -17   3  14      709.81      698.92     21.21 o 
 -15   3  14      302.06      305.68     19.66 o 
 -13   3  14     2021.82     1907.81     40.66 o 
 -11   3  14     1492.18     1348.18     38.38 o 
  -9   3  14       32.30       29.45     11.90 o 
  -7   3  14      933.22      953.88     45.75 o 
  -5   3  14      682.40      694.49     33.11 o 
  -3   3  14      604.91      558.41     46.46 o 
  -1   3  14     3334.35     3438.83     64.74 o 
   1   3  14     5383.33     5652.91    122.23 o 
   3   3  14      159.91      124.60     23.49 o 
   5   3  14       89.22       61.64     19.66 o 
   7   3  14      848.17      903.98     50.36 o 
   9   3  14      861.25      892.39     73.00 o 
 -40   4  14        0.65       47.59     19.57 o 
 -38   4  14     1632.42     1724.19     87.28 o 
 -36   4  14      102.78       70.34     16.39 o 
 -34   4  14        0.18       34.53     21.87 o 
 -32   4  14     1399.04     1344.27     49.77 o 
 -30   4  14      281.78      296.53     45.61 o 
 -28   4  14     1213.75     1291.59     44.27 o 
 -26   4  14     2076.06     2048.69     68.15 o 
 -24   4  14     1954.75     1896.65     85.28 o 
 -22   4  14      128.78      147.60     17.36 o 
 -20   4  14        9.12       24.75     10.61 o 
 -18   4  14     1355.22     1355.78     45.38 o 
 -16   4  14        0.38       13.96     11.44 o 
 -14   4  14     1231.29     1342.33     35.64 o 
 -12   4  14     7111.15     7608.31    120.89 o 
 -10   4  14      475.26      687.99     30.17 o 
  -8   4  14      167.50      167.23     29.20 o 
  -6   4  14      569.95      693.13     44.03 o 
  -4   4  14       14.17       15.22     14.22 o 
  -2   4  14      166.53      183.88     29.44 o 
   0   4  14       26.87       48.60     15.55 o 
   2   4  14     2030.44     2195.14     66.93 o 
   4   4  14      268.34      233.51     42.52 o 
   6   4  14        9.21       10.38     15.80 o 
   8   4  14        0.36       -0.53     22.34 o 
 -37   5  14      253.24      313.24     56.57 o 
 -35   5  14      240.83      204.79     40.62 o 
 -33   5  14       37.74       54.12     22.28 o 
 -31   5  14     4774.72     5095.93    132.98 o 
 -29   5  14      452.54      458.35     67.83 o 
 -27   5  14      503.90      523.95     46.65 o 
 -25   5  14     1987.52     2054.32     88.03 o 
 -23   5  14     4357.48     4466.45    131.35 o 
 -21   5  14      308.72      332.91     32.50 o 
 -19   5  14       73.42       49.24     15.48 o 
 -17   5  14        1.44       22.48     10.75 o 
 -15   5  14      743.07      712.96     22.24 o 
 -13   5  14     6759.05     6810.71    122.13 o 
 -11   5  14      453.65      486.81     42.93 o 
  -9   5  14     4221.73     4320.48    132.07 o 
  -7   5  14      135.51      145.35     24.95 o 
  -5   5  14      139.21       55.74     26.06 o 
  -3   5  14       24.20       53.69     16.31 o 
  -1   5  14      455.89      468.77     64.52 o 
   1   5  14        4.78       24.59     16.76 o 
   3   5  14     1068.50     1149.50     64.90 o 
   5   5  14       39.79       37.20     20.74 o 
   7   5  14      455.72      301.47     80.33 o 
 -36   6  14       12.97       29.89     24.81 o 
 -34   6  14       91.35       68.58     25.34 o 
 -32   6  14     1195.67     1353.01     91.36 o 
 -30   6  14        3.76        8.49     20.52 o 
 -28   6  14       40.18       75.40     23.85 o 
 -26   6  14      684.90      627.48     43.33 o 
 -24   6  14      442.31      506.50     78.65 o 
 -22   6  14     2605.15     2583.69     42.76 o 
 -20   6  14      167.77      161.35     25.39 o 
 -18   6  14       61.96       57.30     14.16 o 
 -16   6  14      516.60      607.50     42.83 o 
 -14   6  14      156.60      113.06     22.94 o 
 -12   6  14       13.92       42.24     11.94 o 
 -10   6  14     2138.26     2071.08     50.20 o 
  -8   6  14      368.55      289.61     40.90 o 
  -6   6  14      316.25      320.09     45.91 o 
  -4   6  14     4320.81     4553.50    100.64 o 
  -2   6  14      235.45      196.89     32.18 o 
   0   6  14      765.81      820.42     61.28 o 
   2   6  14       63.62       53.80     18.26 o 
   4   6  14       77.48       99.04     25.26 o 
   6   6  14      437.01      355.31     83.93 o 
 -35   7  14      251.35      228.22     65.60 o 
 -33   7  14       65.62       90.67     36.93 o 
 -31   7  14       75.06       72.65     28.78 o 
 -29   7  14       61.72       42.81     19.74 o 
 -27   7  14        2.89       40.16     21.82 o 
 -25   7  14     2317.70     2259.16    185.63 o 
 -23   7  14      201.31      148.55     38.99 o 
 -21   7  14      167.79      144.20     48.64 o 
 -19   7  14      807.61      846.13     60.35 o 
 -17   7  14      159.28      191.27     31.67 o 
 -15   7  14        5.69       22.78     14.76 o 
 -13   7  14      336.14      341.00     63.20 o 
 -11   7  14      557.13      443.89     92.46 o 
  -9   7  14      247.80      185.49     30.53 o 
  -7   7  14       18.98       33.43     17.49 o 
  -5   7  14       41.02       31.76     18.75 o 
  -3   7  14        0.40       16.68     18.19 o 
  -1   7  14       89.53       72.08     28.26 o 
   1   7  14       55.13       43.20     28.24 o 
   3   7  14      265.65      259.94     63.29 o 
 -32   8  14      322.87      270.55    105.44 o 
 -30   8  14      186.70      200.52    106.78 o 
 -28   8  14       46.51       56.37     28.29 o 
 -26   8  14      802.22      552.93    160.26 o 
 -24   8  14       24.77       42.20     30.20 o 
 -22   8  14      475.75      416.45     92.66 o 
 -20   8  14       78.77       28.03     16.06 o 
 -18   8  14     1152.37     1034.10     82.24 o 
 -16   8  14     2133.89     2082.77     71.86 o 
 -14   8  14     2743.58     2810.43    112.01 o 
 -12   8  14        9.17       17.95     22.22 o 
 -10   8  14     1598.85     1568.99    129.12 o 
  -8   8  14       54.89        0.25     24.40 o 
  -6   8  14       43.24       62.96     28.27 o 
  -4   8  14      124.58      136.84     43.47 o 
  -2   8  14      263.05      208.19     56.83 o 
   0   8  14      217.56      265.35     75.35 o 
 -27   9  14       68.69       64.87     31.09 o 
 -25   9  14        4.40       27.73     45.28 o 
 -23   9  14       19.52       16.87     32.03 o 
 -21   9  14       73.63       49.40     30.37 o 
 -19   9  14       39.38       68.28     31.85 o 
 -17   9  14        6.02       37.55     31.07 o 
 -15   9  14        0.41       35.21     23.09 o 
 -13   9  14      414.36      362.44     73.21 o 
 -11   9  14       97.90       59.42     39.56 o 
  -9   9  14      112.37       77.41     34.41 o 
  -7   9  14      138.65      157.83     41.90 o 
  -5   9  14      516.46      360.10     80.94 o 
  -3   9  14       15.75       29.27     28.84 o 
 -20  10  14        9.49       63.93     51.51 o 
 -18  10  14      115.79       92.65     39.49 o 
 -16  10  14      151.43       92.15     44.66 o 
 -14  10  14       80.62       58.31     30.88 o 
 -12  10  14      671.51      855.19     83.38 o 
 -43   1  15      451.52      286.99     90.97 o 
 -41   1  15       88.36       68.82     26.08 o 
 -39   1  15        4.43       51.37     25.89 o 
 -37   1  15      190.55      156.03     39.42 o 
 -35   1  15        0.39       22.93     17.76 o 
 -33   1  15     1316.64     1290.05     49.88 o 
 -31   1  15     1085.65     1050.64     41.88 o 
 -29   1  15     1890.17     1818.19     40.78 o 
 -27   1  15     6377.36     7204.61    108.49 o 
 -25   1  15      412.11      427.09     12.86 o 
 -23   1  15     6158.49     6280.73     73.23 o 
 -21   1  15     4054.27     4646.78     73.19 o 
 -19   1  15      943.80      804.83     21.32 o 
 -17   1  15      706.23      608.34     19.93 o 
 -15   1  15       25.06       48.47     11.43 o 
 -13   1  15       14.71        8.71      6.82 o 
 -11   1  15     1451.14     1392.42     22.02 o 
  -9   1  15     4818.13     5536.43     89.63 o 
  -7   1  15      138.12      177.64     23.44 o 
  -5   1  15      527.20      481.17     34.31 o 
  -3   1  15     2718.39     2650.53     57.54 o 
  -1   1  15        0.02       15.19     12.68 o 
   1   1  15     2299.72     2173.69    104.52 o 
   3   1  15      603.05      517.33     81.27 o 
   5   1  15      144.60      161.16     37.81 o 
   7   1  15       11.32       24.62     21.39 o 
   9   1  15      124.73      123.51     34.33 o 
 -42   2  15      186.90      176.18     54.05 o 
 -40   2  15        5.83       23.25     26.03 o 
 -38   2  15      229.36      145.23     35.98 o 
 -36   2  15      163.15      135.05     26.34 o 
 -34   2  15     1329.66     1340.88     54.36 o 
 -32   2  15     3192.22     3249.43    131.30 o 
 -30   2  15      346.39      338.58     59.37 o 
 -28   2  15     1664.18     1429.40     30.69 o 
 -26   2  15      154.52      131.19     14.96 o 
 -24   2  15      347.37      499.65     33.41 o 
 -22   2  15      657.03      695.67     29.14 o 
 -20   2  15     2861.39     2835.25     46.95 o 
 -18   2  15     1029.11      967.52     25.86 o 
 -16   2  15        0.63        8.88      3.78 o 
 -14   2  15     1159.32     1044.83     24.21 o 
 -12   2  15      540.99      635.48     18.10 o 
 -10   2  15       34.28       49.41      9.86 o 
  -8   2  15     1515.78     1366.44     28.58 o 
  -6   2  15     2757.20     2373.74     52.37 o 
  -4   2  15     3613.61     3722.34    104.26 o 
  -2   2  15       47.20       37.82     15.56 o 
   0   2  15        0.06       23.38     18.59 o 
   2   2  15     1561.74     1681.10     56.63 o 
   4   2  15       61.01       77.02     21.44 o 
   6   2  15       57.56       41.06     26.27 o 
   8   2  15       46.58       44.89     21.60 o 
 -41   3  15      232.43      203.66     51.95 o 
 -39   3  15     2384.49     2393.59     77.62 o 
 -37   3  15       35.89       38.01     21.68 o 
 -35   3  15        0.04       11.39     18.33 o 
 -33   3  15      576.58      586.83     88.95 o 
 -31   3  15      305.60      338.48     48.44 o 
 -29   3  15     3560.19     3496.72     74.95 o 
 -27   3  15       95.08      137.93     32.54 o 
 -25   3  15      320.85      278.29     42.60 o 
 -23   3  15     5730.20     5609.93     82.21 o 
 -21   3  15     1500.57     1631.59     23.09 o 
 -19   3  15    12512.11    12534.39    137.29 o 
 -17   3  15       44.69       29.88      7.25 o 
 -15   3  15     1680.64     1932.63     35.99 o 
 -13   3  15      356.24      359.41     24.76 o 
 -11   3  15      255.00      193.41     25.91 o 
  -9   3  15    18032.45    19055.61    278.86 o 
  -7   3  15      455.56      453.39     63.91 o 
  -5   3  15        0.05       18.92     12.69 o 
  -3   3  15      115.60      137.24     21.88 o 
  -1   3  15       32.62       38.23     14.14 o 
   1   3  15      391.34      342.97     63.14 o 
   3   3  15       49.22       34.73     17.33 o 
   5   3  15      367.36      261.95     55.59 o 
   7   3  15      117.87       89.84     28.41 o 
 -40   4  15      527.46      583.46    107.07 o 
 -38   4  15      103.01       73.02     24.37 o 
 -36   4  15      141.25      118.30     37.89 o 
 -34   4  15        1.05        9.25     22.99 o 
 -32   4  15      236.81      189.61     40.17 o 
 -30   4  15     1649.97     1689.33     52.09 o 
 -28   4  15     4034.15     3845.70     86.20 o 
 -26   4  15     2411.02     2262.17     59.25 o 
 -24   4  15      508.55      488.36     23.92 o 
 -22   4  15     1226.96     1240.72     23.34 o 
 -20   4  15       50.18       74.28     13.33 o 
 -18   4  15     2171.22     2287.36     51.84 o 
 -16   4  15     2613.41     2433.12     61.05 o 
 -14   4  15     1359.91     1155.07     30.71 o 
 -12   4  15     1276.31     1203.76     49.07 o 
 -10   4  15     7183.80     7057.42    131.71 o 
  -8   4  15       54.22       53.47     17.10 o 
  -6   4  15        0.08       10.92     14.82 o 
  -4   4  15      711.89      921.12     86.82 o 
  -2   4  15        8.63       19.44     17.56 o 
   0   4  15     5013.62     5175.67    110.46 o 
   2   4  15      262.08      188.15     35.89 o 
   4   4  15        0.26       46.51     18.69 o 
   6   4  15      494.08      332.82     65.76 o 
 -39   5  15     1637.49     1588.06     59.18 o 
 -37   5  15     1418.60     1484.95     89.80 o 
 -35   5  15     1326.15     1368.90     93.74 o 
 -33   5  15      541.05      497.01    105.85 o 
 -31   5  15      108.75       77.36     29.83 o 
 -29   5  15       49.54       72.32     24.09 o 
 -27   5  15       85.27       79.26     20.74 o 
 -25   5  15      269.86      308.30     58.17 o 
 -23   5  15     2588.37     2666.34     79.56 o 
 -21   5  15     1577.95     1506.46     39.74 o 
 -19   5  15     5883.74     5906.68    100.64 o 
 -17   5  15     1475.39     1424.80     41.65 o 
 -15   5  15      555.54      649.70     38.32 o 
 -13   5  15     1396.19     1526.73     49.79 o 
 -11   5  15     1062.29      988.79     34.88 o 
  -9   5  15     4431.51     4267.05     93.24 o 
  -7   5  15       38.07       40.28     15.48 o 
  -5   5  15       15.66       32.02     14.16 o 
  -3   5  15      255.98      224.95     31.03 o 
  -1   5  15      576.34      645.57     55.58 o 
   1   5  15     4081.74     4113.62     93.78 o 
   3   5  15       18.73       24.73     17.02 o 
   5   5  15     1269.46     1436.64     57.97 o 
 -38   6  15     1020.21     1086.03     85.73 o 
 -36   6  15      868.88     1048.91     85.03 o 
 -34   6  15        9.60       16.53     27.53 o 
 -32   6  15      783.88      792.23     84.62 o 
 -30   6  15      692.41      629.73     71.15 o 
 -28   6  15      497.96      415.30     82.80 o 
 -26   6  15     1357.86     1483.04     43.22 o 
 -24   6  15      378.94      313.42     54.88 o 
 -22   6  15      803.03      703.28     44.13 o 
 -20   6  15       86.37       47.32      9.42 o 
 -18   6  15      388.78      417.65     30.68 o 
 -16   6  15     2298.70     2252.18     44.27 o 
 -14   6  15     1029.89      958.44     37.15 o 
 -12   6  15     5989.58     5684.53    131.84 o 
 -10   6  15       14.49       22.60     13.33 o 
  -8   6  15     2862.98     2795.16     87.73 o 
  -6   6  15     1266.07     1167.21     87.98 o 
  -4   6  15       82.95       70.15     20.07 o 
  -2   6  15      190.51      174.14     30.37 o 
   0   6  15      899.82      816.97     66.69 o 
   2   6  15      100.96       84.60     22.84 o 
   4   6  15        7.08       25.20     12.36 o 
 -35   7  15     1174.98     1504.03    192.64 o 
 -33   7  15      285.30      180.18     52.20 o 
 -31   7  15       92.69       30.68     30.29 o 
 -29   7  15       13.23       -1.36     23.19 o 
 -27   7  15      418.37      460.09     84.72 o 
 -25   7  15      439.44      429.70    106.15 o 
 -23   7  15     2686.45     2609.46    122.98 o 
 -21   7  15     2963.18     2837.26    149.41 o 
 -19   7  15      285.24      178.06     34.77 o 
 -17   7  15      418.80      305.05     49.84 o 
 -15   7  15     5559.16     5591.99    125.54 o 
 -13   7  15     1179.69     1061.63     46.20 o 
 -11   7  15      367.50      315.46     48.05 o 
  -9   7  15     3720.12     3771.37     90.46 o 
  -7   7  15      194.88      199.39     33.60 o 
  -5   7  15      575.20      424.31     91.78 o 
  -3   7  15      460.97      380.14     71.00 o 
  -1   7  15      729.06      892.33     69.23 o 
   1   7  15       14.06       22.08     18.38 o 
 -32   8  15        3.39       39.30     38.05 o 
 -30   8  15      637.75      574.32    144.12 o 
 -28   8  15      818.88      978.45    224.36 o 
 -26   8  15      720.23      527.15    155.98 o 
 -24   8  15       66.21       71.42     33.25 o 
 -22   8  15      250.93      256.02     67.91 o 
 -20   8  15       12.81       42.09     27.52 o 
 -18   8  15     2664.32     2994.84    189.26 o 
 -16   8  15     1641.83     1703.74     64.96 o 
 -14   8  15      214.44      124.90     44.44 o 
 -12   8  15     1062.64     1143.87     86.17 o 
 -10   8  15        0.68       21.37     27.29 o 
  -8   8  15      225.35      268.83     53.65 o 
  -6   8  15      862.50      753.01    156.46 o 
  -4   8  15      515.92      419.59     96.10 o 
  -2   8  15      637.69      727.51    160.40 o 
 -27   9  15     1210.49     1062.81    143.60 o 
 -25   9  15      248.56      242.75     79.47 o 
 -23   9  15       54.94       77.16     41.63 o 
 -21   9  15      154.84       75.02     29.03 o 
 -19   9  15     1718.59     1614.10     75.16 o 
 -17   9  15      546.07      524.07    117.59 o 
 -15   9  15       33.91       58.80     21.97 o 
 -13   9  15       42.96       66.10     23.10 o 
 -11   9  15       64.17       87.27     34.28 o 
  -9   9  15     2086.34     2235.52     97.30 o 
  -7   9  15       16.25        1.57     32.79 o 
  -5   9  15      256.25      180.57     47.85 o 
 -20  10  15      168.69      137.64     39.61 o 
 -18  10  15      714.20      551.46    160.38 o 
 -16  10  15       16.01       42.53     28.33 o 
 -14  10  15        0.71       18.15     29.55 o 
 -44   0  16     2144.24     2168.18    157.45 o 
 -42   0  16       63.39       66.63     38.76 o 
 -40   0  16      136.34       96.59     44.92 o 
 -38   0  16       10.77       12.78     36.40 o 
 -36   0  16    10817.08    12255.83    273.28 o 
 -34   0  16      582.61      621.45     89.28 o 
 -32   0  16      177.83      190.17     39.64 o 
 -30   0  16      159.48      104.46     22.64 o 
 -28   0  16      300.43      178.42     32.46 o 
 -26   0  16      228.50      304.68     19.01 o 
 -24   0  16      880.84     1089.94     41.72 o 
 -20   0  16     1046.44      792.13     23.17 o 
 -18   0  16     6597.57     6034.90    268.56 o 
 -16   0  16    14721.70    15608.63    331.95 o 
 -14   0  16     3408.35     4149.76    140.35 o 
 -12   0  16      159.13       78.53     17.18 o 
 -10   0  16    12073.80    11413.17    237.35 o 
  -8   0  16      656.52      723.26     46.56 o 
  -6   0  16     5498.17     6015.29    206.08 o 
  -4   0  16     4522.37     4426.03    149.96 o 
  -2   0  16       10.94       19.07     20.81 o 
   0   0  16        4.86       14.00     36.67 o 
   2   0  16       94.98      101.46     28.36 o 
   4   0  16       65.19       66.39     29.66 o 
   6   0  16     1242.51     1316.63     72.64 o 
   8   0  16      461.26      430.17    104.76 o 
 -43   1  16      489.84      334.85    107.07 o 
 -41   1  16      213.08      214.78     52.49 o 
 -39   1  16      287.84      226.49     58.97 o 
 -37   1  16     1405.16     1471.72     52.28 o 
 -35   1  16     1552.13     1621.10     48.98 o 
 -33   1  16       16.11       11.32      9.84 o 
 -31   1  16     2024.99     1825.50     39.83 o 
 -29   1  16     4485.94     4251.78     78.61 o 
 -27   1  16       37.43       67.98     15.41 o 
 -25   1  16      157.64      256.94     11.68 o 
 -23   1  16     1004.86      836.69     22.86 o 
 -21   1  16    15586.20    16956.63    312.39 o 
 -19   1  16    14281.09    13396.53    308.56 o 
 -17   1  16     3767.47     3360.53     64.75 o 
 -15   1  16      309.24      237.97     14.03 o 
 -13   1  16    10996.05    11050.85    191.97 o 
 -11   1  16      248.39      311.59     17.90 o 
  -9   1  16     2846.06     2609.85     59.45 o 
  -7   1  16      479.67      527.15     30.54 o 
  -5   1  16     1464.61     1514.68     58.53 o 
  -3   1  16       15.83       14.08     16.91 o 
  -1   1  16     4872.49     5034.15     91.78 o 
   1   1  16      325.95      309.19     46.28 o 
   3   1  16     1842.89     1978.10     62.16 o 
   5   1  16     1016.16     1115.95     47.82 o 
   7   1  16        2.32       53.94     18.84 o 
 -42   2  16      766.40      706.19    125.33 o 
 -40   2  16       16.08       49.51     28.48 o 
 -38   2  16     1311.36     1174.82     66.86 o 
 -36   2  16       95.85       70.67     26.30 o 
 -34   2  16        1.11       21.67     15.90 o 
 -32   2  16     2226.16     2200.08     66.81 o 
 -30   2  16      107.21       90.89     12.28 o 
 -28   2  16    12605.74    13258.24    268.37 o 
 -26   2  16      468.39      492.73     14.79 o 
 -24   2  16     2432.61     2328.83     43.69 o 
 -22   2  16     5130.33     4596.48     49.06 o 
 -20   2  16     7922.91     9065.38    131.97 o 
 -18   2  16     1958.32     2266.43     51.69 o 
 -16   2  16     1942.23     1776.36     33.79 o 
 -14   2  16     2224.28     2169.48     62.71 o 
 -12   2  16       31.34       32.43      8.31 o 
 -10   2  16    13990.43    14012.59    214.38 o 
  -8   2  16      390.56      423.04     27.53 o 
  -6   2  16      213.61      280.99     41.28 o 
  -4   2  16      256.22      261.45     44.33 o 
  -2   2  16     2312.57     2200.62     61.72 o 
   0   2  16        5.55       25.19     15.19 o 
   2   2  16     1148.33     1260.15     59.85 o 
   4   2  16       74.27       74.99     23.41 o 
   6   2  16     2772.98     2710.19    124.43 o 
 -41   3  16      286.03      224.07     59.49 o 
 -39   3  16      156.08      161.83     35.56 o 
 -37   3  16     1779.09     1737.09     72.43 o 
 -35   3  16       51.01       29.83     17.81 o 
 -33   3  16      676.99      741.18     57.87 o 
 -31   3  16      727.49      753.68     42.76 o 
 -29   3  16     2959.40     3049.26     78.81 o 
 -27   3  16      124.03       96.93     30.23 o 
 -25   3  16     1945.58     1845.66     53.13 o 
 -23   3  16     6572.69     6595.09     89.09 o 
 -21   3  16       14.86       15.87      6.40 o 
 -19   3  16     4035.72     4172.38     72.37 o 
 -17   3  16      398.56      304.81     29.78 o 
 -15   3  16      345.00      375.60     35.12 o 
 -13   3  16     2878.39     3113.11     80.79 o 
 -11   3  16     7735.68     7805.20    131.83 o 
  -9   3  16      287.14      452.51     63.25 o 
  -7   3  16      998.69      863.83     37.61 o 
  -5   3  16        9.64       -7.09     17.63 o 
  -3   3  16     1649.96     1737.49     57.59 o 
  -1   3  16     1506.78     1565.21     48.12 o 
   1   3  16     1162.04     1248.07     45.39 o 
   3   3  16      404.67      356.61     56.87 o 
   5   3  16      373.11      267.90     55.17 o 
   7   3  16     1464.04     1438.58     55.57 o 
 -40   4  16      351.45      305.79     82.51 o 
 -38   4  16     2480.83     2518.28    100.95 o 
 -36   4  16      211.88      150.25     30.08 o 
 -34   4  16       35.80       17.75     16.78 o 
 -32   4  16      441.22      366.29     57.99 o 
 -30   4  16     1112.74     1153.23     40.62 o 
 -28   4  16      727.01      849.97     51.24 o 
 -26   4  16      883.01      827.47     35.88 o 
 -24   4  16     1063.43     1180.15     35.71 o 
 -22   4  16     1699.55     1770.22     50.74 o 
 -20   4  16       43.52       37.03     12.64 o 
 -18   4  16     8294.58     8155.16    141.90 o 
 -16   4  16        0.06       12.77     11.52 o 
 -14   4  16     2339.30     2192.74     55.98 o 
 -12   4  16     1692.29     1701.83     44.83 o 
 -10   4  16      430.71      429.14     55.44 o 
  -8   4  16        1.09       32.54     12.25 o 
  -6   4  16      186.89      292.41     39.91 o 
  -4   4  16     1712.18     1688.52     45.49 o 
  -2   4  16        0.42       24.73     15.77 o 
   0   4  16      210.49      170.46     24.30 o 
   2   4  16      458.09      354.62     63.00 o 
   4   4  16      442.10      431.02     76.76 o 
   6   4  16       76.68       65.28     29.57 o 
 -39   5  16     1820.96     2029.31     86.57 o 
 -37   5  16       98.27       94.97     29.61 o 
 -35   5  16       18.43       37.78     20.78 o 
 -33   5  16      671.50      555.71     96.77 o 
 -31   5  16     2775.81     2781.70     78.09 o 
 -29   5  16      409.40      505.84     76.54 o 
 -27   5  16     7486.43     7917.94    137.33 o 
 -25   5  16      113.89      107.97     20.83 o 
 -23   5  16        3.15       11.00     12.09 o 
 -21   5  16      172.51      151.76     27.45 o 
 -19   5  16     2103.67     2128.15     52.39 o 
 -17   5  16      401.15      408.05     52.01 o 
 -15   5  16     2450.49     2567.28     81.32 o 
 -13   5  16     1457.66     1395.87     39.29 o 
 -11   5  16        2.70       26.11     17.34 o 
  -9   5  16     2661.48     2995.50     64.38 o 
  -7   5  16      183.80      191.13     30.81 o 
  -5   5  16     3586.49     3571.37     91.08 o 
  -3   5  16      276.96      224.64     38.05 o 
  -1   5  16      153.33      105.23     26.29 o 
   1   5  16      420.14      324.71     65.60 o 
   3   5  16      511.84      404.42     78.38 o 
 -38   6  16       63.23       49.97     25.20 o 
 -36   6  16      652.74      541.92    101.02 o 
 -34   6  16       54.60       98.85     31.73 o 
 -32   6  16      235.15      215.11     40.27 o 
 -30   6  16     1827.37     1800.01     67.97 o 
 -28   6  16       81.56       88.31     22.38 o 
 -26   6  16     2534.34     2560.96     80.94 o 
 -24   6  16       42.94       37.18     18.69 o 
 -22   6  16      209.81      255.29     42.66 o 
 -20   6  16        5.22        8.79     14.90 o 
 -18   6  16      970.22      894.87     35.93 o 
 -16   6  16     1895.20     1857.95     77.59 o 
 -14   6  16     1116.83     1112.12     31.81 o 
 -12   6  16      932.13      986.70     38.76 o 
 -10   6  16      366.21      288.72     40.05 o 
  -8   6  16       15.36       34.00     12.71 o 
  -6   6  16     1171.14     1068.97     37.11 o 
  -4   6  16      586.86      643.00     72.89 o 
  -2   6  16      632.12      620.68     60.51 o 
   0   6  16      268.29      150.45     39.91 o 
   2   6  16       17.19       22.08     16.21 o 
 -35   7  16       26.42       47.98     30.53 o 
 -33   7  16       45.83       64.85     32.75 o 
 -31   7  16       18.44       46.91     33.61 o 
 -29   7  16      270.56      217.92     55.25 o 
 -27   7  16       15.62       34.97     17.06 o 
 -25   7  16       90.35       58.69     23.81 o 
 -23   7  16       98.62       92.62     26.09 o 
 -21   7  16      121.21      101.83     22.74 o 
 -19   7  16      537.53      488.81     72.79 o 
 -17   7  16      880.33      756.77     50.11 o 
 -15   7  16        5.79       11.54     16.36 o 
 -13   7  16     3654.46     3563.96    112.94 o 
 -11   7  16     2205.64     2035.89     63.34 o 
  -9   7  16        6.09       58.76     23.55 o 
  -7   7  16       23.34       42.37     18.66 o 
  -5   7  16      472.36      486.20     87.36 o 
  -3   7  16      795.96      718.99     70.02 o 
  -1   7  16     1552.23     1482.96     73.08 o 
 -32   8  16       20.58       29.38     21.59 o 
 -30   8  16        5.03       61.06     29.08 o 
 -28   8  16       40.62       74.71     34.89 o 
 -26   8  16       55.39       74.22     34.31 o 
 -24   8  16       60.87       84.39     27.27 o 
 -22   8  16     2697.77     2575.57    125.77 o 
 -20   8  16      700.36      521.74    140.57 o 
 -18   8  16       52.72       68.17     17.24 o 
 -16   8  16       52.87       89.54     36.80 o 
 -14   8  16      165.31      109.43     34.50 o 
 -12   8  16       22.59       14.02     17.41 o 
 -10   8  16       31.35       36.70     24.75 o 
  -8   8  16      414.51      418.62     65.97 o 
  -6   8  16        4.99       32.71     25.98 o 
  -4   8  16      178.29      119.60     50.71 o 
 -29   9  16     1394.60     1627.65    202.75 o 
 -27   9  16      129.36      104.37     37.67 o 
 -25   9  16      131.97      134.47     52.80 o 
 -23   9  16      279.82      155.34     60.36 o 
 -21   9  16      949.14      973.92    134.08 o 
 -19   9  16     1643.63     1901.33     81.84 o 
 -17   9  16       12.74        1.50     24.24 o 
 -15   9  16       73.29       86.94     28.80 o 
 -13   9  16       21.62       51.84     27.85 o 
 -11   9  16      109.37      107.18     41.40 o 
  -9   9  16        9.95       33.87     20.21 o 
  -7   9  16      452.93      425.98    101.44 o 
 -43   1  17     1252.68     1369.84    133.47 o 
 -41   1  17       80.57       20.62     32.96 o 
 -39   1  17      331.03      287.87     65.65 o 
 -37   1  17     2891.50     2768.56     75.35 o 
 -35   1  17       15.52       21.55     16.72 o 
 -33   1  17      634.35      704.86     23.63 o 
 -31   1  17       33.40       34.70     11.38 o 
 -29   1  17     7776.78     8175.99    195.54 o 
 -27   1  17     1077.78     1252.81     20.86 o 
 -25   1  17     1343.70     1280.39     32.89 o 
 -23   1  17      997.47      965.53     27.72 o 
 -21   1  17      883.71      985.30     30.49 o 
 -19   1  17     3750.27     3725.81     61.48 o 
 -17   1  17     1496.73     1422.36     20.78 o 
 -15   1  17      176.27      227.30     24.61 o 
 -13   1  17     1097.41     1069.97     20.33 o 
 -11   1  17      443.89      417.87     14.21 o 
  -9   1  17      954.23      994.87     35.48 o 
  -7   1  17       58.00       66.58     14.75 o 
  -5   1  17       84.05       71.72     14.70 o 
  -3   1  17       17.26       -1.55     19.50 o 
  -1   1  17        0.71       20.42     14.49 o 
   1   1  17     1026.75      914.84     54.87 o 
   3   1  17       47.90       64.05     15.71 o 
   5   1  17       12.58       19.12     14.97 o 
 -44   2  17      425.44      429.69    101.65 o 
 -42   2  17      207.45      122.92     42.79 o 
 -40   2  17       74.82      125.70     26.12 o 
 -38   2  17     3359.67     3484.88    110.03 o 
 -36   2  17     1018.19      940.61     58.25 o 
 -34   2  17      806.74      896.94     67.44 o 
 -32   2  17      314.05      353.81     57.27 o 
 -30   2  17      195.27      134.17     18.34 o 
 -28   2  17      343.15      334.77     25.23 o 
 -26   2  17       28.94       16.91      6.20 o 
 -24   2  17     5479.65     5653.77     72.18 o 
 -22   2  17      338.01      375.50     13.07 o 
 -20   2  17      413.50      463.10     24.20 o 
 -18   2  17      168.29      171.83     14.85 o 
 -16   2  17       27.81       41.06      7.93 o 
 -14   2  17      242.61      274.95     22.82 o 
 -12   2  17      914.75      727.25     22.07 o 
 -10   2  17     1351.91     1351.12     34.26 o 
  -8   2  17     1066.48      864.49     44.66 o 
  -6   2  17      463.31      424.90     55.60 o 
  -4   2  17      447.82      466.75     65.03 o 
  -2   2  17      480.31      450.36     70.62 o 
   0   2  17       15.58       34.33     16.69 o 
   2   2  17      363.87      329.83     70.77 o 
   4   2  17      369.96      336.63     58.56 o 
   6   2  17        6.00        2.31     20.04 o 
 -43   3  17       81.76       76.83     31.17 o 
 -41   3  17       42.69       36.32     18.14 o 
 -39   3  17     1466.41     1321.22     64.24 o 
 -37   3  17      204.64      202.59     32.02 o 
 -35   3  17      193.58      169.00     31.64 o 
 -33   3  17       16.64       29.53     13.75 o 
 -31   3  17     1179.76     1240.57     56.58 o 
 -29   3  17       40.33       28.87     18.38 o 
 -27   3  17     1450.74     1376.16     29.29 o 
 -25   3  17       12.15        8.58      6.95 o 
 -23   3  17     1599.07     1659.10     31.51 o 
 -21   3  17      469.11      420.10     14.90 o 
 -19   3  17      409.90      423.61     17.53 o 
 -17   3  17     2480.98     2402.60     51.50 o 
 -15   3  17     2625.21     2371.65     52.07 o 
 -13   3  17     1834.18     1817.65     45.64 o 
 -11   3  17     1042.26     1061.60     29.03 o 
  -9   3  17       10.70       15.93     14.43 o 
  -7   3  17      103.44      106.65     19.10 o 
  -5   3  17       54.43       28.00     14.13 o 
  -3   3  17      122.31      101.60     20.67 o 
  -1   3  17      144.91      100.27     24.07 o 
   1   3  17       92.17       72.67     22.41 o 
   3   3  17      429.75      347.30     66.94 o 
   5   3  17      633.49      607.95     62.20 o 
 -42   4  17     1306.86     1528.52    124.30 o 
 -40   4  17        0.10       -4.15     26.80 o 
 -38   4  17     9298.40    10371.91    269.99 o 
 -36   4  17      767.77      810.52     78.59 o 
 -34   4  17     1476.87     1407.08     48.85 o 
 -32   4  17      643.42      698.11     67.17 o 
 -30   4  17      127.34      117.98     29.15 o 
 -28   4  17      639.14      717.06     54.70 o 
 -26   4  17     2968.05     3319.40     66.76 o 
 -24   4  17    27893.70    30063.27    586.84 o 
 -22   4  17       19.36       29.52     12.57 o 
 -20   4  17     1431.80     1480.34     44.59 o 
 -18   4  17     1231.57     1051.26     44.89 o 
 -16   4  17      180.91      220.42     28.06 o 
 -14   4  17    11404.29    11182.80    176.35 o 
 -12   4  17      563.99      566.37     67.27 o 
 -10   4  17     1347.36     1350.14     60.46 o 
  -8   4  17      341.14      352.07     50.44 o 
  -6   4  17      267.82      209.47     38.33 o 
  -4   4  17     1445.43     1551.55     56.08 o 
  -2   4  17      626.64      696.41     60.49 o 
   0   4  17     1441.25     1497.42     57.75 o 
   2   4  17       66.29       48.70     21.93 o 
   4   4  17       78.57       87.13     28.39 o 
 -41   5  17     1751.86     2068.85     73.42 o 
 -39   5  17      681.28      663.31     84.62 o 
 -37   5  17      429.86      367.95     80.66 o 
 -35   5  17       77.50       79.36     22.40 o 
 -33   5  17       10.10       21.68     21.74 o 
 -31   5  17     2158.72     2324.85    104.55 o 
 -29   5  17      157.46      131.46     34.41 o 
 -27   5  17     2807.05     2804.55     63.56 o 
 -25   5  17       38.52       39.68     15.11 o 
 -23   5  17     1401.60     1502.57     36.99 o 
 -21   5  17       16.19       23.45     10.85 o 
 -19   5  17      734.58      717.58     33.34 o 
 -17   5  17     2397.51     2345.60     66.24 o 
 -15   5  17     6917.28     7077.33    167.57 o 
 -13   5  17      174.36      171.86     24.26 o 
 -11   5  17       69.05       88.14     20.76 o 
  -9   5  17     1196.88     1246.70     37.40 o 
  -7   5  17     2307.80     2228.84     66.40 o 
  -5   5  17       29.59       38.52     19.19 o 
  -3   5  17       14.54       34.81     16.99 o 
  -1   5  17       24.34       23.48     16.99 o 
   1   5  17      527.34      366.10     79.94 o 
   3   5  17        0.04       13.66     19.63 o 
 -38   6  17       50.39       47.82     26.13 o 
 -36   6  17       74.51       64.40     31.33 o 
 -34   6  17       45.84       62.19     20.60 o 
 -32   6  17      890.15      835.09    127.01 o 
 -30   6  17      651.74      641.51     77.94 o 
 -28   6  17      512.33      475.12     92.61 o 
 -26   6  17       68.54       85.74     26.82 o 
 -24   6  17      200.33      220.77     23.96 o 
 -22   6  17      240.92      204.99     31.96 o 
 -20   6  17      204.69      163.14     28.21 o 
 -18   6  17       43.33       34.47     15.30 o 
 -16   6  17      835.51      781.81     88.84 o 
 -14   6  17     2107.85     2020.34     44.23 o 
 -12   6  17       12.03       17.12     14.27 o 
 -10   6  17     2072.13     2015.77     70.14 o 
  -8   6  17     4748.68     4862.79    100.75 o 
  -6   6  17      237.67      172.57     27.94 o 
  -4   6  17       25.75       50.17     20.09 o 
  -2   6  17     1778.12     1791.61     63.21 o 
   0   6  17      474.06      380.38     74.11 o 
 -37   7  17       29.75       58.75     29.79 o 
 -35   7  17       38.67       62.01     26.23 o 
 -33   7  17      143.37       68.35     25.69 o 
 -31   7  17      832.43      998.55     70.67 o 
 -29   7  17     1436.87     1537.60     65.57 o 
 -27   7  17      428.69      391.62     77.09 o 
 -25   7  17      162.58      100.37     30.70 o 
 -23   7  17      535.16      439.20     79.05 o 
 -21   7  17      124.50      135.90     34.07 o 
 -19   7  17       12.12       21.23     13.27 o 
 -17   7  17      510.37      577.91     39.16 o 
 -15   7  17     2061.95     2031.15     80.39 o 
 -13   7  17      176.52      148.35     23.49 o 
 -11   7  17      438.02      409.91     69.91 o 
  -9   7  17       77.69       90.84     27.31 o 
  -7   7  17     2082.75     2156.44    103.84 o 
  -5   7  17        4.28       18.18     21.29 o 
  -3   7  17      136.13       73.41     31.98 o 
  -1   7  17       23.91       33.36     27.66 o 
 -32   8  17      487.38      394.93    106.46 o 
 -30   8  17     1255.85     1400.32    105.54 o 
 -28   8  17      148.90       96.25     61.29 o 
 -26   8  17        0.74       48.91     29.16 o 
 -24   8  17       42.30       48.60     33.95 o 
 -22   8  17     1422.54     1336.90     63.43 o 
 -20   8  17      233.91      227.79     81.80 o 
 -18   8  17     2100.26     2067.19    110.69 o 
 -16   8  17      929.86     1048.67     97.65 o 
 -14   8  17      330.59      323.39     67.18 o 
 -12   8  17       82.82       60.59     25.86 o 
 -10   8  17        5.27       33.32     22.03 o 
  -8   8  17      970.64     1185.51     73.42 o 
  -6   8  17       15.34       48.15     20.53 o 
  -4   8  17      162.79      134.09     36.71 o 
 -29   9  17     2016.67     2339.23    187.95 o 
 -27   9  17      911.22      889.49    141.48 o 
 -25   9  17       22.31       13.89     37.21 o 
 -23   9  17      677.46      661.02    199.34 o 
 -21   9  17      591.80      403.11    112.25 o 
 -19   9  17     1731.11     2222.74    136.01 o 
 -17   9  17       37.56       40.95     16.54 o 
 -15   9  17      378.88      386.12     95.28 o 
 -13   9  17       29.18       35.12     21.75 o 
 -11   9  17       87.84       51.34     27.41 o 
  -9   9  17      154.11      123.35     48.62 o 
 -44   0  18     1343.17     1439.20    194.28 o 
 -42   0  18      328.51      284.12    150.84 o 
 -40   0  18        0.80      -23.35     38.07 o 
 -38   0  18        0.21        8.15     40.38 o 
 -36   0  18       23.39       40.94     15.09 o 
 -34   0  18     3641.57     3649.30     92.78 o 
 -32   0  18      573.97      520.09     37.15 o 
 -30   0  18      150.99      121.48     26.46 o 
 -28   0  18     6569.89     6203.77    130.43 o 
 -26   0  18       83.36      109.67     22.80 o 
 -24   0  18        5.94       11.76      6.05 o 
 -22   0  18        0.06        2.16     42.80 o 
 -20   0  18    25933.66    26492.45   1796.28 o 
 -18   0  18     3935.98     3885.97    193.23 o 
 -16   0  18     4299.94     4332.00     72.39 o 
 -14   0  18     4999.56     4901.80    149.75 o 
 -12   0  18       52.31       70.50     20.06 o 
 -10   0  18       48.11       31.91     11.71 o 
  -8   0  18     2462.72     2241.64     98.11 o 
  -6   0  18     7843.26     7922.62    365.79 o 
  -4   0  18      274.64      257.08     65.15 o 
  -2   0  18     4496.96     5471.31    205.44 o 
   0   0  18     1507.73     1518.34     72.91 o 
   2   0  18     2065.80     2133.75    112.60 o 
   4   0  18      521.63      360.26    123.27 o 
 -45   1  18      366.56      236.67     66.17 o 
 -43   1  18        2.58       42.45     36.49 o 
 -41   1  18     1248.03     1167.76     56.81 o 
 -39   1  18      340.47      296.80     60.06 o 
 -37   1  18     4891.33     5558.47    127.12 o 
 -35   1  18      210.45      200.42     31.63 o 
 -33   1  18      569.67      455.28     35.99 o 
 -31   1  18      147.10      157.61     23.61 o 
 -29   1  18      317.67      249.55     31.40 o 
 -27   1  18    10119.21    10380.01    144.47 o 
 -25   1  18       19.42       24.02      7.37 o 
 -23   1  18       19.31       14.17      5.59 o 
 -21   1  18    13329.68    13074.98    188.04 o 
 -19   1  18     1213.19     1321.71     28.24 o 
 -17   1  18     4705.13     4766.21     85.73 o 
 -15   1  18      758.52      654.67     19.23 o 
 -13   1  18     7226.07     7455.57    169.50 o 
 -11   1  18        1.48       17.78      6.99 o 
  -9   1  18     9514.93    10152.27    169.09 o 
  -7   1  18     5298.74     5237.93    135.43 o 
  -5   1  18      137.23      124.96     26.23 o 
  -3   1  18     1022.13      942.98     43.95 o 
  -1   1  18      994.83     1029.45     50.11 o 
   1   1  18      222.19      206.64     52.24 o 
   3   1  18      162.38       98.72     27.56 o 
   5   1  18      274.17      249.63     60.75 o 
 -44   2  18        4.09       24.80     27.06 o 
 -42   2  18      178.67      184.69     41.18 o 
 -40   2  18      137.79      117.50     30.08 o 
 -38   2  18     1520.41     1606.09     81.10 o 
 -36   2  18      124.93      142.65     38.79 o 
 -34   2  18       83.42       78.29     23.70 o 
 -32   2  18      557.24      644.95     17.79 o 
 -30   2  18     2472.63     2344.85     76.80 o 
 -28   2  18     4814.02     4750.97     82.79 o 
 -26   2  18     1592.78     1316.70     22.38 o 
 -24   2  18     3065.65     3099.66     59.64 o 
 -22   2  18       28.61       29.31      7.95 o 
 -20   2  18      104.65       75.08      9.27 o 
 -18   2  18     1804.91     1815.75     21.26 o 
 -16   2  18        8.05       13.52      8.45 o 
 -14   2  18     3453.20     3722.15     73.38 o 
 -12   2  18     1485.38     1523.05     46.13 o 
 -10   2  18        8.72       11.91      9.93 o 
  -8   2  18     5581.39     5990.22    153.59 o 
  -6   2  18      652.50      643.24     41.59 o 
  -4   2  18     4211.67     4001.18     91.89 o 
  -2   2  18      245.68      280.44     42.58 o 
   0   2  18      615.31      574.49     75.69 o 
   2   2  18      161.67      150.13     31.98 o 
   4   2  18       89.56       36.69     16.11 o 
 -43   3  18      199.13      201.37     57.14 o 
 -41   3  18      149.24      161.16     37.69 o 
 -39   3  18        4.57       34.21     18.79 o 
 -37   3  18     1134.05     1108.93     48.58 o 
 -35   3  18        2.04        3.65     21.28 o 
 -33   3  18     1972.38     2133.90     58.72 o 
 -31   3  18     1469.34     1503.79     58.95 o 
 -29   3  18        4.89       13.89      7.90 o 
 -27   3  18       56.88       34.49      9.60 o 
 -25   3  18     3191.79     3395.35     60.92 o 
 -23   3  18      384.91      368.64     22.81 o 
 -21   3  18     6534.47     6104.65    123.14 o 
 -19   3  18      916.31      970.29     31.74 o 
 -17   3  18      173.88      183.24     20.65 o 
 -15   3  18     8594.09     8449.42    136.63 o 
 -13   3  18     5863.95     6274.96    103.88 o 
 -11   3  18     2084.05     2169.70     54.34 o 
  -9   3  18      227.63      207.04     38.40 o 
  -7   3  18       29.63       35.99     14.27 o 
  -5   3  18      415.91      462.97     40.75 o 
  -3   3  18     3683.30     3643.09     85.92 o 
  -1   3  18      685.33      727.88     69.46 o 
   1   3  18        0.89        5.74     17.26 o 
   3   3  18       12.77       28.69     17.83 o 
 -42   4  18        1.90       25.21     25.19 o 
 -40   4  18      366.97      356.30     69.31 o 
 -38   4  18      429.27      382.57     75.87 o 
 -36   4  18      193.70      182.02     33.97 o 
 -34   4  18     1329.29     1537.41     78.17 o 
 -32   4  18     1467.33     1568.95     52.63 o 
 -30   4  18     1048.00     1056.89     48.09 o 
 -28   4  18        0.60        4.32      5.32 o 
 -26   4  18      972.34      959.31     24.90 o 
 -24   4  18      102.20       91.93     14.38 o 
 -22   4  18      617.43      543.70     32.21 o 
 -20   4  18      209.35      195.19     25.07 o 
 -18   4  18     4710.12     4955.36    122.27 o 
 -16   4  18       54.73       66.15     17.21 o 
 -14   4  18      392.62      386.49     48.94 o 
 -12   4  18      868.15      907.87     37.14 o 
 -10   4  18      798.64      872.05     65.35 o 
  -8   4  18      420.15      399.31     50.02 o 
  -6   4  18      651.59      635.81     68.37 o 
  -4   4  18      482.59      568.52     64.27 o 
  -2   4  18        7.58       29.13     15.88 o 
   0   4  18     1059.61     1063.41     42.58 o 
   2   4  18        0.31       11.68     15.24 o 
 -41   5  18       72.03       39.71     21.48 o 
 -39   5  18       43.75       48.13     24.09 o 
 -37   5  18     1377.01     1368.82     62.81 o 
 -35   5  18      614.46      636.64     50.18 o 
 -33   5  18      297.68      302.16     59.15 o 
 -31   5  18      377.62      352.94     64.28 o 
 -29   5  18     1501.62     1397.42     55.24 o 
 -27   5  18       90.55       66.73     25.70 o 
 -25   5  18     2316.45     2277.68     56.06 o 
 -23   5  18      725.80      677.57     28.47 o 
 -21   5  18      925.52      967.28     32.10 o 
 -19   5  18     2467.85     2493.72     61.47 o 
 -17   5  18      343.94      364.20     48.15 o 
 -15   5  18    11852.38    12112.30    336.78 o 
 -13   5  18      285.28      355.37     43.14 o 
 -11   5  18     3046.88     3368.72     72.27 o 
  -9   5  18     1126.87     1145.80     53.42 o 
  -7   5  18      141.17      137.37     28.67 o 
  -5   5  18      149.54      152.41     26.92 o 
  -3   5  18       21.92       33.87     17.10 o 
  -1   5  18      118.63      108.97     32.56 o 
   1   5  18      111.82       97.43     23.59 o 
 -40   6  18       10.94       63.55     26.34 o 
 -38   6  18        5.06       20.49     24.91 o 
 -36   6  18     1077.69      971.71     55.43 o 
 -34   6  18      704.51      529.94    104.78 o 
 -32   6  18       22.89       18.06     21.29 o 
 -30   6  18     1320.86     1331.97     58.75 o 
 -28   6  18      187.78      145.16     29.64 o 
 -26   6  18      729.22      727.18     34.62 o 
 -24   6  18      167.39      151.04     26.45 o 
 -22   6  18        6.01       16.74     11.26 o 
 -20   6  18      242.61      237.14     33.34 o 
 -18   6  18       12.19       18.01     13.09 o 
 -16   6  18     3097.05     3194.15     76.84 o 
 -14   6  18     1682.92     1783.57     47.20 o 
 -12   6  18     2034.60     1832.61     48.71 o 
 -10   6  18     4079.28     4367.39    111.20 o 
  -8   6  18      404.58      344.75     59.39 o 
  -6   6  18        2.56       62.84     19.99 o 
  -4   6  18      112.12       83.47     29.47 o 
  -2   6  18       29.60       40.21     18.68 o 
 -37   7  18        0.13       18.58     17.03 o 
 -35   7  18      119.00       72.51     38.84 o 
 -33   7  18      139.55       95.71     36.06 o 
 -31   7  18      145.43      155.68     48.25 o 
 -29   7  18      317.49      249.44     54.41 o 
 -27   7  18      260.42      238.90     51.15 o 
 -25   7  18       77.32       65.81     20.20 o 
 -23   7  18       48.54       53.46     19.13 o 
 -21   7  18       73.31      111.95     24.41 o 
 -19   7  18     1804.93     1695.14     55.37 o 
 -17   7  18      320.33      255.34     48.51 o 
 -15   7  18       21.74       28.13     20.03 o 
 -13   7  18      301.90      247.85     43.94 o 
 -11   7  18      134.50      104.77     26.06 o 
  -9   7  18      175.16      122.63     29.99 o 
  -7   7  18      499.92      365.92     64.55 o 
  -5   7  18       29.71       73.66     23.99 o 
  -3   7  18     1214.79     1260.92    126.63 o 
 -34   8  18      256.49      167.07     80.96 o 
 -32   8  18       11.28       14.84     35.05 o 
 -30   8  18      775.46      785.53     78.59 o 
 -28   8  18        4.09       60.73     35.15 o 
 -26   8  18       54.34       82.90     52.39 o 
 -24   8  18       13.66       66.67     24.58 o 
 -22   8  18      160.08       97.65     48.11 o 
 -20   8  18      210.12      167.00     45.98 o 
 -18   8  18       39.63       59.68     25.06 o 
 -16   8  18      139.37      127.11     32.02 o 
 -14   8  18      185.55      207.19     40.80 o 
 -12   8  18        2.60       54.05     16.88 o 
 -10   8  18      107.89       69.60     31.56 o 
  -8   8  18      109.55      106.08     31.39 o 
  -6   8  18       13.81       28.84     15.30 o 
 -29   9  18      142.54       43.34     45.45 o 
 -27   9  18       16.58       36.24     32.77 o 
 -25   9  18      227.34      161.21     70.82 o 
 -23   9  18       45.57       65.76     43.03 o 
 -21   9  18      566.95      491.43     69.30 o 
 -19   9  18       24.27       31.16     39.27 o 
 -17   9  18       31.76       54.71     32.66 o 
 -15   9  18      166.63      136.62     52.68 o 
 -13   9  18       40.24       56.56     29.59 o 
 -11   9  18        6.77       46.74     25.57 o 
 -45   1  19      200.69      174.79     46.33 o 
 -43   1  19      333.17      181.33     62.05 o 
 -41   1  19      137.81       96.99     39.07 o 
 -39   1  19        9.46       23.92     18.14 o 
 -37   1  19      269.32      213.20     41.53 o 
 -35   1  19      516.95      563.44     20.98 o 
 -33   1  19      576.53      483.54     26.52 o 
 -31   1  19      288.12      280.31     37.98 o 
 -29   1  19     1789.35     1953.12     33.86 o 
 -27   1  19      460.78      529.75     17.26 o 
 -25   1  19      440.83      497.80     15.11 o 
 -23   1  19      121.79      131.19     15.86 o 
 -21   1  19     3480.79     3682.61     81.60 o 
 -19   1  19     2325.57     2230.88     66.46 o 
 -17   1  19      576.97      634.49     21.27 o 
 -15   1  19     2370.92     2739.69     56.21 o 
 -13   1  19      191.46      187.02     20.57 o 
 -11   1  19      407.99      305.28     41.89 o 
  -9   1  19      299.63      359.32     31.72 o 
  -7   1  19     1310.18     1265.44     42.71 o 
  -5   1  19      410.94      370.79     55.33 o 
  -3   1  19     1756.62     1773.85     46.63 o 
  -1   1  19      126.90      114.05     34.84 o 
   1   1  19     2047.70     2171.45     65.31 o 
   3   1  19      469.15      349.37     75.69 o 
 -44   2  19        5.20       39.18     23.50 o 
 -42   2  19       10.00       43.58     20.43 o 
 -40   2  19      185.98      125.27     30.78 o 
 -38   2  19     1928.84     1959.81     98.38 o 
 -36   2  19     2242.87     2428.04     87.75 o 
 -34   2  19      366.07      284.61     48.44 o 
 -32   2  19      773.64      970.95     40.14 o 
 -30   2  19     4083.81     4031.80     86.50 o 
 -28   2  19      584.57      670.40     16.39 o 
 -26   2  19      187.09      178.19     21.45 o 
 -24   2  19     2892.93     2954.64     86.99 o 
 -22   2  19        2.13       17.56      5.61 o 
 -20   2  19     2397.42     2266.14     46.55 o 
 -18   2  19     4946.42     5215.02     77.97 o 
 -16   2  19     3798.69     3812.90     62.53 o 
 -14   2  19     8405.34     9086.24    145.74 o 
 -12   2  19      694.85      521.42     25.15 o 
 -10   2  19      243.24      224.49     35.70 o 
  -8   2  19      712.94      693.41     54.84 o 
  -6   2  19     1341.97     1457.87     60.09 o 
  -4   2  19        0.30       18.26     15.19 o 
  -2   2  19        2.23       34.39     38.27 o 
   0   2  19      246.42      203.30     48.66 o 
   2   2  19     1125.49     1272.30     58.37 o 
 -43   3  19        0.63       32.31     18.02 o 
 -41   3  19      359.22      296.55     64.51 o 
 -39   3  19      235.81      246.79     45.72 o 
 -37   3  19       44.06       23.30     17.31 o 
 -35   3  19     3586.41     3706.73     89.15 o 
 -33   3  19     3442.24     3775.82    139.43 o 
 -31   3  19    17163.91    17629.01    319.51 o 
 -29   3  19      292.20      307.17     16.05 o 
 -27   3  19      270.25      266.73     18.02 o 
 -25   3  19      500.41      500.24     23.35 o 
 -23   3  19    11876.67    11939.03    174.12 o 
 -21   3  19     1167.66     1268.56     34.12 o 
 -19   3  19    10472.72    10810.28    158.75 o 
 -17   3  19     2072.54     2202.69     47.30 o 
 -15   3  19        2.53       18.08     13.28 o 
 -13   3  19      953.22      895.00     36.00 o 
 -11   3  19      419.05      444.67     28.70 o 
  -9   3  19       21.69       40.09     19.63 o 
  -7   3  19       16.59       32.25     12.47 o 
  -5   3  19     3039.59     3035.59     75.48 o 
  -3   3  19     1326.50     1322.31     44.09 o 
  -1   3  19       11.07       32.42     21.00 o 
   1   3  19      202.86      116.78     39.73 o 
 -42   4  19      101.76      101.10     33.34 o 
 -40   4  19     1811.45     2018.29     81.01 o 
 -38   4  19      417.50      488.88     59.92 o 
 -36   4  19        6.52       23.58     13.42 o 
 -34   4  19        9.34       31.55     17.53 o 
 -32   4  19     2124.10     2200.07     53.60 o 
 -30   4  19     1175.24     1223.45     44.00 o 
 -28   4  19        0.56       21.87     10.24 o 
 -26   4  19      147.33      110.57     18.78 o 
 -24   4  19      763.80      722.15     30.98 o 
 -22   4  19    24242.54    24964.45    342.07 o 
 -20   4  19     1245.70     1363.52     41.62 o 
 -18   4  19     2594.59     2473.06     57.85 o 
 -16   4  19       74.74       78.49     14.49 o 
 -14   4  19     3825.38     3737.75     93.48 o 
 -12   4  19     1189.37     1071.08     39.95 o 
 -10   4  19       25.87       15.33     12.48 o 
  -8   4  19      113.15      135.77     28.11 o 
  -6   4  19      744.63      721.02     44.82 o 
  -4   4  19      442.81      361.81     65.22 o 
  -2   4  19       47.51       35.57     25.22 o 
   0   4  19      207.08      181.59     52.86 o 
 -41   5  19       82.79       73.50     34.64 o 
 -39   5  19     1384.79     1424.80     68.39 o 
 -37   5  19      932.32      995.92     48.52 o 
 -35   5  19      612.44      563.62    101.11 o 
 -33   5  19        5.24        1.41     15.72 o 
 -31   5  19     3594.92     3765.24     98.91 o 
 -29   5  19      581.67      523.37     81.71 o 
 -27   5  19      187.97      150.77     24.50 o 
 -25   5  19      296.29      367.81     25.22 o 
 -23   5  19     4160.42     4343.04     89.86 o 
 -21   5  19        0.80       25.09     12.96 o 
 -19   5  19     7468.77     7959.17    135.92 o 
 -17   5  19        0.03       35.69     13.81 o 
 -15   5  19     1791.26     1804.28     85.33 o 
 -13   5  19       46.29      101.58     18.68 o 
 -11   5  19      442.22      336.00     55.47 o 
  -9   5  19      862.57      853.54     62.62 o 
  -7   5  19     2523.12     2541.63     86.87 o 
  -5   5  19     1668.43     1872.55     79.00 o 
  -3   5  19        4.05       38.40     15.48 o 
  -1   5  19       41.06       20.77     19.40 o 
 -40   6  19        1.11       16.85     19.03 o 
 -38   6  19      146.41      109.80     35.90 o 
 -36   6  19       39.51       35.00     30.89 o 
 -34   6  19     1623.15     1563.07     64.50 o 
 -32   6  19      180.15      238.35     36.60 o 
 -30   6  19     4452.34     4801.75    111.66 o 
 -28   6  19     1060.93     1285.73     62.71 o 
 -26   6  19        5.62       22.38     13.01 o 
 -24   6  19      158.93      132.44     27.30 o 
 -22   6  19      638.97      686.91     37.65 o 
 -20   6  19       31.53       42.88     12.52 o 
 -18   6  19     3027.58     2797.93     72.66 o 
 -16   6  19     3512.55     3432.94    131.28 o 
 -14   6  19      358.43      336.37     45.77 o 
 -12   6  19      748.55      853.47     56.34 o 
 -10   6  19     1228.52     1263.98     60.69 o 
  -8   6  19     1631.15     1721.57     61.62 o 
  -6   6  19      324.38      273.20     47.82 o 
  -4   6  19       41.27       44.12     14.82 o 
  -2   6  19      996.09     1096.93     59.10 o 
 -37   7  19       85.11       94.68     37.69 o 
 -35   7  19      159.27       53.20     36.37 o 
 -33   7  19     1738.61     1745.76     85.89 o 
 -31   7  19      951.34     1057.49     67.53 o 
 -29   7  19      480.91      510.17    120.72 o 
 -27   7  19      818.32      862.19     41.91 o 
 -25   7  19      207.22      210.54     41.91 o 
 -23   7  19     1400.41     1440.32     90.08 o 
 -21   7  19     2556.46     2421.37     79.75 o 
 -19   7  19     1251.99     1095.00    103.59 o 
 -17   7  19       37.06       30.91     13.71 o 
 -15   7  19       97.29      120.41     22.58 o 
 -13   7  19     3659.85     3673.10     89.13 o 
 -11   7  19      612.52      802.94    107.68 o 
  -9   7  19       15.02       41.58     17.53 o 
  -7   7  19      687.47      842.17     80.20 o 
  -5   7  19      444.72      393.49     74.18 o 
 -34   8  19       36.27       48.84     50.64 o 
 -32   8  19      485.86      578.98    140.80 o 
 -30   8  19      500.42      404.51    119.06 o 
 -28   8  19     1518.93     1620.49    138.56 o 
 -26   8  19     1612.98     1522.73    134.79 o 
 -24   8  19      598.46      512.76    186.90 o 
 -22   8  19     4836.29     5306.25    233.69 o 
 -20   8  19        3.87       30.64     19.09 o 
 -18   8  19       80.79       52.78     17.74 o 
 -16   8  19        2.16       23.25     17.44 o 
 -14   8  19     4083.32     4350.86    156.32 o 
 -12   8  19       39.70       42.53     19.78 o 
 -10   8  19      671.90      789.90     97.41 o 
  -8   8  19      830.27      857.83    138.11 o 
 -29   9  19        4.26       56.24     22.21 o 
 -27   9  19      390.39      293.18    139.28 o 
 -25   9  19       27.03       49.45     26.65 o 
 -23   9  19     1730.39     1964.26     96.79 o 
 -21   9  19      369.80      341.70     94.29 o 
 -19   9  19        8.18       26.22     26.82 o 
 -17   9  19      793.55      675.38     55.93 o 
 -15   9  19        5.01        8.01     11.90 o 
 -13   9  19     1153.09     1361.12     72.51 o 
 -46   0  20      727.46      511.98    160.85 o 
 -44   0  20     3170.06     2885.30    339.85 o 
 -42   0  20     3165.65     3813.63    150.51 o 
 -40   0  20     1196.68      961.93    130.91 o 
 -38   0  20     1822.83     2170.97     53.82 o 
 -36   0  20       61.66       65.97     24.27 o 
 -34   0  20      478.15      596.27     67.28 o 
 -32   0  20      177.92      423.18     70.69 o 
 -30   0  20       60.55       66.42     18.49 o 
 -28   0  20     2550.74     2361.06     63.23 o 
 -26   0  20    23049.67    22096.04    552.28 o 
 -24   0  20     5303.17     4666.32    115.72 o 
 -22   0  20     3600.53     3911.63    157.84 o 
 -20   0  20     4630.61     4924.36    151.29 o 
 -18   0  20      283.31      386.55     87.24 o 
 -16   0  20     2716.70     2442.24     83.44 o 
 -14   0  20      691.33      539.21     37.48 o 
 -12   0  20       90.02      104.77     23.20 o 
 -10   0  20      103.83       63.34     31.40 o 
  -8   0  20     1514.93     1559.54     84.58 o 
  -6   0  20     8667.72     8949.72    257.10 o 
  -4   0  20     4058.12     4217.30    133.92 o 
  -2   0  20     2622.19     2753.97    134.70 o 
   0   0  20     4085.71     4307.18    190.44 o 
   2   0  20      951.25      892.14    185.39 o 
 -45   1  20      762.29      765.54     85.95 o 
 -43   1  20       46.80       64.20     31.05 o 
 -41   1  20     1666.12     1847.92     75.14 o 
 -39   1  20      649.09      727.16     49.16 o 
 -37   1  20      466.84      367.37     60.98 o 
 -35   1  20      911.77      893.97     44.09 o 
 -33   1  20     2858.20     2757.20     78.39 o 
 -31   1  20        1.02       20.54      6.64 o 
 -29   1  20      688.84      656.09     17.93 o 
 -27   1  20     5293.65     5318.73     82.67 o 
 -25   1  20      254.58      206.41     16.56 o 
 -23   1  20    13527.39    12804.80    479.12 o 
 -21   1  20      343.53      283.67     41.27 o 
 -19   1  20     3248.33     3304.38     81.84 o 
 -17   1  20      756.41      621.40     24.62 o 
 -15   1  20      392.45      359.91     21.12 o 
 -13   1  20       75.41       28.24      8.76 o 
 -11   1  20     2470.79     2446.19     55.64 o 
  -9   1  20     4257.97     4524.39    100.04 o 
  -7   1  20      707.84      684.47     42.63 o 
  -5   1  20     4673.00     5091.70    107.13 o 
  -3   1  20      119.26      120.34     27.59 o 
  -1   1  20     1007.07     1126.46    101.18 o 
   1   1  20      542.40      406.67     91.70 o 
 -46   2  20       40.43       32.30     25.32 o 
 -44   2  20      141.08      104.29     36.30 o 
 -42   2  20      358.78      325.38     63.06 o 
 -40   2  20     2485.84     2858.79     80.45 o 
 -38   2  20      441.11      343.84     68.33 o 
 -36   2  20     5299.52     5837.39    131.31 o 
 -34   2  20     2459.14     2289.45     51.01 o 
 -32   2  20     9016.61     9252.17    160.34 o 
 -30   2  20      449.46      431.67     23.11 o 
 -28   2  20       11.04       17.57      5.30 o 
 -26   2  20     1180.37     1166.35     19.18 o 
 -24   2  20     2155.69     2018.87     56.48 o 
 -22   2  20       24.71       11.88      4.42 o 
 -20   2  20      869.52      897.14     24.07 o 
 -18   2  20      582.75      674.74     17.84 o 
 -16   2  20     7123.96     7025.44     97.84 o 
 -14   2  20     1298.21     1049.56     30.00 o 
 -12   2  20     1694.55     1720.90     48.31 o 
 -10   2  20     2399.04     2486.49     69.38 o 
  -8   2  20     1830.98     2027.97     63.72 o 
  -6   2  20      162.28      147.18     33.21 o 
  -4   2  20      160.60       99.16     27.25 o 
  -2   2  20     1460.55     1591.50     79.21 o 
   0   2  20       74.20       47.18     18.33 o 
 -45   3  20      485.07      422.93    108.58 o 
 -43   3  20        6.68       39.39     20.24 o 
 -41   3  20     1483.14     1545.96     65.69 o 
 -39   3  20      102.80       74.27     20.06 o 
 -37   3  20      133.50       71.53     20.28 o 
 -35   3  20       31.54       42.03     19.25 o 
 -33   3  20     4305.51     4468.09     94.09 o 
 -31   3  20      161.09      182.64     29.15 o 
 -29   3  20     1768.45     1604.36     32.87 o 
 -27   3  20      114.46      149.57     23.96 o 
 -25   3  20       83.16       96.05     16.32 o 
 -23   3  20     8166.64     7861.26    120.08 o 
 -21   3  20     2595.12     2905.26     53.62 o 
 -19   3  20        1.54       15.89      7.37 o 
 -17   3  20      791.42      719.68     28.01 o 
 -15   3  20     3907.08     3884.41     80.46 o 
 -13   3  20       68.77       56.10     13.44 o 
 -11   3  20        2.29       20.55      9.56 o 
  -9   3  20       68.67       68.95     15.62 o 
  -7   3  20      952.74      889.74     51.73 o 
  -5   3  20        0.91       26.10     15.53 o 
  -3   3  20      242.46      223.70     37.04 o 
  -1   3  20      284.15      260.15     62.63 o 
 -44   4  20     1120.92     1158.33    106.26 o 
 -42   4  20        2.11       18.10     25.11 o 
 -40   4  20      563.31      463.25     87.56 o 
 -38   4  20      299.45      272.39     55.42 o 
 -36   4  20      688.23      764.57     54.59 o 
 -34   4  20       38.34       56.04     19.41 o 
 -32   4  20     2222.61     2166.42     48.45 o 
 -30   4  20      280.23      259.90     54.96 o 
 -28   4  20       12.37       30.50     11.51 o 
 -26   4  20     4250.08     4115.70     85.09 o 
 -24   4  20      330.59      302.42     46.72 o 
 -22   4  20     1691.78     1512.62     32.62 o 
 -20   4  20     1647.64     1541.96     58.77 o 
 -18   4  20     2200.52     2145.89     67.41 o 
 -16   4  20     1461.45     1516.73     42.20 o 
 -14   4  20       13.91       44.00     14.53 o 
 -12   4  20      138.56      149.88     30.40 o 
 -10   4  20      600.99      597.59     30.91 o 
  -8   4  20      152.83      147.31     31.15 o 
  -6   4  20      891.12     1053.48     49.84 o 
  -4   4  20       21.33       19.14     21.22 o 
  -2   4  20       73.08       53.71     18.87 o 
 -43   5  20      900.09      982.74     82.87 o 
 -41   5  20      100.98       20.57     15.97 o 
 -39   5  20     1153.24     1197.56     56.93 o 
 -37   5  20     1105.59     1253.85     56.85 o 
 -35   5  20     2166.50     2365.20     82.38 o 
 -33   5  20       12.98       26.47     14.79 o 
 -31   5  20     1428.67     1412.74     47.89 o 
 -29   5  20      385.30      327.49     46.27 o 
 -27   5  20      101.50      132.40     22.08 o 
 -25   5  20     3438.86     3328.82    101.29 o 
 -23   5  20     2906.18     2710.90     74.72 o 
 -21   5  20      602.45      615.11     56.84 o 
 -19   5  20      426.12      465.52     62.76 o 
 -17   5  20     5262.72     5216.72    134.48 o 
 -15   5  20     2046.90     2005.10     55.73 o 
 -13   5  20      139.74      132.02     28.49 o 
 -11   5  20     1173.78     1150.94     44.06 o 
  -9   5  20      375.53      442.38     70.02 o 
  -7   5  20      103.87       94.62     22.62 o 
  -5   5  20      733.50      736.81     54.51 o 
  -3   5  20        9.05       42.16     19.41 o 
 -40   6  20       97.29       70.63     34.38 o 
 -38   6  20      602.02      431.75     95.33 o 
 -36   6  20      304.07      270.83     61.74 o 
 -34   6  20     3444.10     3539.77    122.69 o 
 -32   6  20        0.37        7.48     20.08 o 
 -30   6  20       68.87       70.85     20.20 o 
 -28   6  20      264.78      278.98     50.56 o 
 -26   6  20      525.47      423.71     73.76 o 
 -24   6  20      965.50      864.31     26.94 o 
 -22   6  20      653.35      772.52     52.40 o 
 -20   6  20      850.12      829.47     38.10 o 
 -18   6  20      326.52      297.34     41.68 o 
 -16   6  20       12.47       28.59     12.57 o 
 -14   6  20     1148.43     1133.58     49.31 o 
 -12   6  20      190.79      162.23     24.14 o 
 -10   6  20     5075.71     5607.35    113.14 o 
  -8   6  20      849.34      791.56     76.36 o 
  -6   6  20      216.92      181.82     42.35 o 
  -4   6  20      125.18       72.25     22.05 o 
 -37   7  20       10.10       66.19     26.96 o 
 -35   7  20       10.54       15.51     26.62 o 
 -33   7  20        0.46       29.04     21.94 o 
 -31   7  20       10.75       44.48     22.17 o 
 -29   7  20      290.76      293.26     63.29 o 
 -27   7  20        5.54        9.47     18.79 o 
 -25   7  20       81.60      123.05     36.93 o 
 -23   7  20        1.39       29.09     18.71 o 
 -21   7  20      628.16      688.74     38.93 o 
 -19   7  20        0.83       20.26     15.73 o 
 -17   7  20        8.68       33.41     21.20 o 
 -15   7  20      744.20      819.46     53.31 o 
 -13   7  20       60.24       34.30     12.95 o 
 -11   7  20      800.35      787.33     60.02 o 
  -9   7  20       88.34       96.95     32.87 o 
  -7   7  20       13.46       38.21     19.53 o 
 -34   8  20       45.11       34.63     40.93 o 
 -32   8  20      121.00       66.93     37.32 o 
 -30   8  20       47.09       47.67     39.37 o 
 -28   8  20       14.28       22.65     34.76 o 
 -26   8  20       32.12       19.60     22.36 o 
 -24   8  20       14.08       29.09     24.43 o 
 -22   8  20       77.00       79.79     32.49 o 
 -20   8  20       10.82       24.21     15.48 o 
 -18   8  20       56.88       97.86     23.95 o 
 -16   8  20      551.41      402.42     94.98 o 
 -14   8  20        5.90       38.95     17.95 o 
 -12   8  20       28.14       18.18     21.49 o 
 -10   8  20       80.58       60.38     31.05 o 
 -29   9  20      115.53       56.77     28.97 o 
 -27   9  20      187.08      104.03     37.80 o 
 -25   9  20        9.17       69.41     36.74 o 
 -23   9  20      107.37       57.44     31.15 o 
 -21   9  20      165.19       83.22     30.11 o 
 -19   9  20       49.56       33.92     32.21 o 
 -17   9  20      168.29      130.86     59.79 o 
 -47   1  21      717.61      599.16    151.06 o 
 -45   1  21     3113.59     3270.70    137.16 o 
 -43   1  21      511.91      638.90     70.91 o 
 -41   1  21      249.11      201.74     44.10 o 
 -39   1  21     1112.59     1159.24     35.96 o 
 -37   1  21      964.83     1079.61     67.78 o 
 -35   1  21      470.86      447.58     26.33 o 
 -33   1  21      186.44      119.19     23.50 o 
 -31   1  21        3.65       13.18      8.34 o 
 -29   1  21      647.41      673.97     20.91 o 
 -27   1  21       90.40      113.42     11.14 o 
 -25   1  21     3027.05     3234.44     71.70 o 
 -23   1  21     1502.84     1475.55     92.64 o 
 -21   1  21      795.00      844.47     52.11 o 
 -19   1  21      545.00      502.22     29.64 o 
 -17   1  21        0.01        9.02      5.00 o 
 -15   1  21      194.27      146.82     26.39 o 
 -13   1  21      529.32      567.05     29.29 o 
 -11   1  21     7140.05     7051.67    208.21 o 
  -9   1  21     2681.54     2433.05     89.09 o 
  -7   1  21       25.73       58.30     21.26 o 
  -5   1  21      632.19      566.32     86.47 o 
  -3   1  21      388.91      277.20     52.27 o 
  -1   1  21      625.86      590.28     56.18 o 
 -46   2  21      539.41      306.38    106.50 o 
 -44   2  21       55.37       45.03     26.43 o 
 -42   2  21      414.26      387.95     82.69 o 
 -40   2  21     2177.35     2116.90     67.17 o 
 -38   2  21     1067.43     1124.51     73.80 o 
 -36   2  21      871.80      771.22     34.01 o 
 -34   2  21     1105.25      954.07     60.96 o 
 -32   2  21      165.91      111.35     16.85 o 
 -30   2  21        1.14        7.55      5.32 o 
 -28   2  21      213.12      242.71     22.31 o 
 -26   2  21     2064.66     1954.82     52.91 o 
 -24   2  21       75.67      114.30     18.27 o 
 -22   2  21      676.57      661.58     51.39 o 
 -20   2  21      169.17      123.22     10.93 o 
 -18   2  21     1076.18      842.99     24.86 o 
 -16   2  21     1720.76     1872.72     53.46 o 
 -14   2  21      969.14     1053.33     58.61 o 
 -12   2  21        1.23       15.81     18.53 o 
 -10   2  21      815.64      794.57     33.20 o 
  -8   2  21      559.94      481.90     72.45 o 
  -6   2  21      732.74      623.02     87.86 o 
  -4   2  21       12.61       29.20     20.51 o 
  -2   2  21      234.00      161.40     34.69 o 
   0   2  21      374.17      245.04     67.31 o 
 -45   3  21      232.19      156.77     61.86 o 
 -43   3  21       82.38       68.38     20.24 o 
 -41   3  21        3.54       12.80     18.67 o 
 -39   3  21      537.23      545.02     93.99 o 
 -37   3  21       91.98       67.43     22.45 o 
 -35   3  21      329.64      347.05     53.65 o 
 -33   3  21     5916.01     6536.09    138.14 o 
 -31   3  21     2636.59     2364.95     56.17 o 
 -29   3  21     2415.99     2361.88     62.33 o 
 -27   3  21       99.93       87.69     15.33 o 
 -25   3  21        1.47       11.57      5.59 o 
 -23   3  21     5261.83     5002.25     73.92 o 
 -21   3  21      237.98      218.54     21.28 o 
 -19   3  21     1718.03     1940.49     50.13 o 
 -17   3  21     5934.77     6117.60    169.30 o 
 -15   3  21      685.07      736.43     24.66 o 
 -13   3  21       12.29       34.65     12.98 o 
 -11   3  21       11.62       23.38     14.03 o 
  -9   3  21      132.69      102.64     23.14 o 
  -7   3  21     2032.71     1894.30    107.72 o 
  -5   3  21       82.40       89.89     25.35 o 
  -3   3  21      884.33      842.77     57.24 o 
  -1   3  21       27.65       39.07     17.26 o 
 -44   4  21       11.01       38.70     16.50 o 
 -42   4  21      196.91      198.89     55.42 o 
 -40   4  21      487.20      435.68     89.36 o 
 -38   4  21     1269.01     1403.19     58.24 o 
 -36   4  21       79.30       67.60     15.78 o 
 -34   4  21     2459.23     2563.89    148.88 o 
 -32   4  21      826.01      848.30     41.24 o 
 -30   4  21     8448.42     8478.13    128.54 o 
 -28   4  21    10814.78    11133.21    175.23 o 
 -26   4  21     2866.47     2801.48    132.85 o 
 -24   4  21     3379.70     3337.44    109.09 o 
 -22   4  21    19787.73    20756.75    349.05 o 
 -20   4  21       64.33       71.02     16.42 o 
 -18   4  21      185.13      172.31     24.71 o 
 -16   4  21     1617.15     1545.61     37.57 o 
 -14   4  21      490.80      462.40     60.77 o 
 -12   4  21     1139.35     1169.03     40.47 o 
 -10   4  21      113.18      111.56     29.86 o 
  -8   4  21      121.00      133.76     23.34 o 
  -6   4  21      904.50      890.82     62.94 o 
  -4   4  21      538.16      490.47     86.71 o 
  -2   4  21       17.03       43.81     23.71 o 
 -43   5  21        0.47       41.18     22.28 o 
 -41   5  21      308.41      268.30     63.23 o 
 -39   5  21     2389.91     2563.65     97.68 o 
 -37   5  21      542.14      526.71    100.41 o 
 -35   5  21     1020.43     1112.02     58.08 o 
 -33   5  21     1623.70     1647.02     60.12 o 
 -31   5  21      368.18      326.73     53.22 o 
 -29   5  21     3701.74     3500.31     82.79 o 
 -27   5  21      145.22      132.89     23.64 o 
 -25   5  21      640.87      615.02     24.11 o 
 -23   5  21       77.46       29.26     17.17 o 
 -21   5  21        7.69       22.63      8.30 o 
 -19   5  21      140.94      137.03     20.70 o 
 -17   5  21     2780.85     2829.24     86.47 o 
 -15   5  21     7926.15     8061.76    195.29 o 
 -13   5  21      443.18      374.34     60.90 o 
 -11   5  21        0.17       20.78     11.39 o 
  -9   5  21     1385.03     1338.93     39.86 o 
  -7   5  21      310.73      210.09     50.01 o 
  -5   5  21      224.09      159.23     44.04 o 
 -40   6  21       10.71       35.88     22.66 o 
 -38   6  21      149.50      131.69     37.72 o 
 -36   6  21      883.57      892.87     91.92 o 
 -34   6  21       51.67       15.37     23.59 o 
 -32   6  21      622.35      779.42     84.87 o 
 -30   6  21        1.39       19.63     14.10 o 
 -28   6  21     2559.98     2682.19    128.96 o 
 -26   6  21       14.77        4.01     14.04 o 
 -24   6  21      397.20      455.05     35.48 o 
 -22   6  21        7.82       29.61     15.47 o 
 -20   6  21      883.85      883.19     65.98 o 
 -18   6  21        0.08       37.89     11.85 o 
 -16   6  21      590.45      615.96     93.05 o 
 -14   6  21     1528.84     1609.39     55.94 o 
 -12   6  21       44.51       39.18     18.98 o 
 -10   6  21     2875.52     2950.65    129.03 o 
  -8   6  21       85.33       60.78     20.51 o 
  -6   6  21     1042.34      879.44     74.39 o 
 -39   7  21       21.61       34.33     18.88 o 
 -37   7  21      310.53      150.97     55.82 o 
 -35   7  21      477.42      465.75    112.00 o 
 -33   7  21       17.69       48.92     20.41 o 
 -31   7  21        7.93       29.99     23.89 o 
 -29   7  21      907.88      845.46     66.04 o 
 -27   7  21      290.14      302.57     68.18 o 
 -25   7  21      298.20      244.03     48.56 o 
 -23   7  21      160.36      186.70     33.66 o 
 -21   7  21      590.85      594.30     38.54 o 
 -19   7  21        1.22       14.11     17.03 o 
 -17   7  21     1217.59     1221.74     78.90 o 
 -15   7  21     1541.88     1510.26     87.21 o 
 -13   7  21      489.58      364.19     67.95 o 
 -11   7  21      276.28      273.38     59.28 o 
  -9   7  21      243.48      178.52     66.99 o 
 -34   8  21      145.47      127.08     38.01 o 
 -32   8  21        7.86       18.84     22.03 o 
 -30   8  21        3.60       34.40     27.80 o 
 -28   8  21      406.35      302.31    102.17 o 
 -26   8  21      284.87      284.64     74.56 o 
 -24   8  21     1111.99     1240.22    135.42 o 
 -22   8  21     1392.45     1447.39     77.75 o 
 -20   8  21        8.50        3.02     19.28 o 
 -18   8  21       56.97       51.02     29.26 o 
 -16   8  21       25.88       23.29     25.42 o 
 -14   8  21      688.49      589.89    167.72 o 
 -12   8  21      955.06     1049.00     94.51 o 
 -27   9  21      319.77      213.40     66.92 o 
 -25   9  21        0.60       30.17     44.57 o 
 -23   9  21        9.67       30.89     23.62 o 
 -21   9  21     1184.03     1435.86    112.07 o 
 -19   9  21       25.68       41.39     40.79 o 
 -48   0  22      433.87      354.59    111.03 o 
 -46   0  22      226.38      209.67     77.58 o 
 -44   0  22     3660.07     4000.03    257.21 o 
 -42   0  22      179.05      132.74     53.13 o 
 -40   0  22     1860.34     1775.43    144.33 o 
 -38   0  22     3725.09     3801.17    126.84 o 
 -36   0  22      287.56      204.84     43.42 o 
 -34   0  22     9634.35    10407.81    299.03 o 
 -32   0  22     3724.42     3459.63    103.51 o 
 -30   0  22     2177.44     2264.15     56.04 o 
 -28   0  22      161.91      115.60     50.49 o 
 -26   0  22     4500.69     4484.27    155.52 o 
 -24   0  22     5527.54     5652.88    188.84 o 
 -22   0  22      469.67      496.37    129.89 o 
 -20   0  22      586.31      599.80    141.56 o 
 -18   0  22      144.81      221.87     26.98 o 
 -16   0  22      762.87      824.18     36.75 o 
 -14   0  22     2187.56     1948.57     81.72 o 
 -12   0  22      198.55      207.80     42.69 o 
 -10   0  22     5477.77     5820.75    178.60 o 
  -8   0  22     2785.15     3117.00    132.55 o 
  -6   0  22      578.93      532.05     55.95 o 
  -4   0  22      822.11      727.95     59.49 o 
  -2   0  22      706.90      521.59    205.80 o 
 -47   1  22     2449.18     2567.91     91.85 o 
 -45   1  22     2157.13     2029.84    124.37 o 
 -43   1  22      488.68      555.27     50.66 o 
 -41   1  22     1428.45     1432.07     47.00 o 
 -39   1  22     1996.20     2069.11     52.84 o 
 -37   1  22       12.54       21.84     10.44 o 
 -35   1  22     4080.77     4264.25     80.85 o 
 -33   1  22     1839.07     1806.15     63.06 o 
 -31   1  22     3157.98     2792.22     47.01 o 
 -29   1  22     2264.30     2208.63     64.59 o 
 -27   1  22       18.08       17.51      9.89 o 
 -25   1  22     9224.61     8814.12    196.46 o 
 -23   1  22     1832.60     1510.41     55.91 o 
 -21   1  22       16.52       25.56     24.98 o 
 -19   1  22        5.22        5.21      6.16 o 
 -17   1  22      399.04      378.88     17.85 o 
 -15   1  22     1408.25     1398.94     34.73 o 
 -13   1  22       14.01       15.18     12.65 o 
 -11   1  22      713.73      939.86    106.03 o 
  -9   1  22     1095.04     1169.39     64.35 o 
  -7   1  22     6438.01     7234.91    160.81 o 
  -5   1  22        0.05       47.18     15.52 o 
  -3   1  22      908.05     1055.76    168.91 o 
 -46   2  22      683.01      561.35    124.98 o 
 -44   2  22        8.49       45.93     24.42 o 
 -42   2  22      316.04      333.99     44.09 o 
 -40   2  22     6699.00     7357.26    183.34 o 
 -38   2  22     1066.94      993.18     62.62 o 
 -36   2  22        8.32        4.93     13.32 o 
 -34   2  22     3868.99     3472.76    116.46 o 
 -32   2  22     1699.32     1756.91     44.39 o 
 -30   2  22      331.32      339.78     26.11 o 
 -28   2  22       52.32       62.84      9.51 o 
 -26   2  22        1.30        9.46      7.53 o 
 -24   2  22     1170.33     1205.01     61.75 o 
 -22   2  22    10733.83    10576.35    199.92 o 
 -20   2  22     1361.87     1337.24     39.57 o 
 -18   2  22     3691.89     3286.17     98.35 o 
 -16   2  22     6715.01     6938.23    102.20 o 
 -14   2  22      186.57      238.39     22.77 o 
 -12   2  22     2682.85     2610.51     96.53 o 
 -10   2  22       30.26       24.96     12.55 o 
  -8   2  22     7349.41     7497.15    122.46 o 
  -6   2  22     1209.33     1228.06     61.76 o 
  -4   2  22      584.18      621.07     93.70 o 
  -2   2  22       37.21       43.70     24.74 o 
 -45   3  22        3.72       14.65     19.86 o 
 -43   3  22     1114.85     1052.66     48.73 o 
 -41   3  22     1459.80     1355.03     66.41 o 
 -39   3  22       53.12       23.56     17.03 o 
 -37   3  22      286.40      283.93     47.87 o 
 -35   3  22      800.19      824.63     58.18 o 
 -33   3  22     2211.94     2343.14     44.45 o 
 -31   3  22    12519.84    12526.13    171.07 o 
 -29   3  22    11393.86    11538.01    193.30 o 
 -27   3  22     5042.71     4822.75     91.91 o 
 -25   3  22      680.40      620.33     25.24 o 
 -23   3  22     6215.85     5959.52     97.53 o 
 -21   3  22       66.07       77.86     14.64 o 
 -19   3  22       26.00       31.54     12.12 o 
 -17   3  22     1937.11     1962.53    118.51 o 
 -15   3  22        0.83       16.50     10.05 o 
 -13   3  22     3716.25     4052.99    156.45 o 
 -11   3  22     1278.87     1234.27     41.43 o 
  -9   3  22       46.96       43.57     18.22 o 
  -7   3  22     1546.79     1619.54     66.15 o 
  -5   3  22      924.70      973.41     74.45 o 
  -3   3  22       47.84       17.55     18.60 o 
 -44   4  22      223.03      154.59     43.42 o 
 -42   4  22      340.21      209.68     38.40 o 
 -40   4  22       29.43        5.17     20.36 o 
 -38   4  22      205.72      185.06     45.34 o 
 -36   4  22      697.27      661.39     53.03 o 
 -34   4  22       35.86       21.22     17.14 o 
 -32   4  22     5684.34     6120.49    128.38 o 
 -30   4  22     4215.28     4318.58     94.19 o 
 -28   4  22     1611.68     1522.34     36.50 o 
 -26   4  22       76.27       57.51     20.50 o 
 -24   4  22      265.02      227.02     30.43 o 
 -22   4  22        3.74       22.23     14.18 o 
 -20   4  22       93.20       99.77     18.06 o 
 -18   4  22     2883.78     2919.53     81.44 o 
 -16   4  22     2456.00     2652.59     87.87 o 
 -14   4  22       72.45       24.71     18.39 o 
 -12   4  22     1929.21     1874.28     45.56 o 
 -10   4  22        8.92       21.49     19.61 o 
  -8   4  22      341.28      289.46     59.37 o 
  -6   4  22      751.89      760.02    105.08 o 
  -4   4  22       74.91       53.78     20.48 o 
 -43   5  22       81.02       73.69     32.35 o 
 -41   5  22      352.28      253.52     51.56 o 
 -39   5  22     1615.13     1587.36     74.35 o 
 -37   5  22        0.42       30.75     20.80 o 
 -35   5  22     4169.22     4256.12     99.20 o 
 -33   5  22      154.60      160.51     33.30 o 
 -31   5  22      400.93      323.38     54.18 o 
 -29   5  22     3466.62     3519.12     93.02 o 
 -27   5  22     2139.30     2147.69     81.45 o 
 -25   5  22      299.47      268.47     42.60 o 
 -23   5  22      758.78      692.47     37.81 o 
 -21   5  22      673.73      723.53     53.33 o 
 -19   5  22        8.39       24.27     14.13 o 
 -17   5  22     4574.22     4828.11    104.19 o 
 -15   5  22      791.86      843.29     47.78 o 
 -13   5  22      329.12      308.03     61.81 o 
 -11   5  22      609.61      662.98     64.67 o 
  -9   5  22      543.76      512.68     97.80 o 
  -7   5  22        3.47       36.38     17.53 o 
  -5   5  22      200.71      121.34     42.51 o 
 -42   6  22     1584.08     1739.42     83.45 o 
 -40   6  22       93.26       71.30     28.04 o 
 -38   6  22      248.51      156.90     39.53 o 
 -36   6  22       74.07       48.98     24.29 o 
 -34   6  22        0.93       23.63     22.36 o 
 -32   6  22       12.63       12.96     18.44 o 
 -30   6  22        0.54       19.84     17.15 o 
 -28   6  22        8.47       20.27     18.72 o 
 -26   6  22      173.65      160.97     28.23 o 
 -24   6  22      976.46     1020.73     51.61 o 
 -22   6  22        5.78       13.21     13.40 o 
 -20   6  22      219.49      173.13     37.15 o 
 -18   6  22     1421.10     1376.70     45.65 o 
 -16   6  22       44.02       52.85     21.34 o 
 -14   6  22        6.72       19.19     16.38 o 
 -12   6  22      793.00      861.08     83.21 o 
 -10   6  22      383.01      345.38     72.83 o 
  -8   6  22       28.22       35.76     29.07 o 
 -39   7  22      391.03      198.98     74.68 o 
 -37   7  22       35.91       39.88     27.76 o 
 -35   7  22       33.26       63.10     29.13 o 
 -33   7  22       24.74       24.02     17.00 o 
 -31   7  22      290.83      227.82     46.24 o 
 -29   7  22      142.98      157.18     49.67 o 
 -27   7  22      117.94       69.60     31.54 o 
 -25   7  22     1017.77     1050.94     47.50 o 
 -23   7  22       18.49       47.36     18.44 o 
 -21   7  22       19.49       24.35     20.44 o 
 -19   7  22      484.35      465.97     73.42 o 
 -17   7  22       49.63       48.77     16.15 o 
 -15   7  22      577.47      702.36    138.35 o 
 -13   7  22      556.23      350.29     89.96 o 
 -11   7  22      408.29      258.42     72.61 o 
 -34   8  22       36.01       56.95     28.31 o 
 -32   8  22      151.46       71.20     27.22 o 
 -30   8  22       35.02       46.30     42.36 o 
 -28   8  22       99.65       63.11     38.08 o 
 -26   8  22      572.41      475.26    119.08 o 
 -24   8  22      183.64      155.40     78.94 o 
 -22   8  22       32.57       33.10     43.11 o 
 -20   8  22      468.46      614.13    147.41 o 
 -18   8  22      239.21      155.59     41.50 o 
 -16   8  22       76.29       77.57     27.16 o 
 -14   8  22      754.90      724.76    102.97 o 
 -47   1  23      128.37      106.57     39.35 o 
 -45   1  23      244.27      208.66     61.15 o 
 -43   1  23       21.95       39.94     21.18 o 
 -41   1  23        4.86       11.69     22.12 o 
 -39   1  23      259.41      195.61     29.42 o 
 -37   1  23     4081.13     4267.23    106.20 o 
 -35   1  23     1505.60     1423.60     35.22 o 
 -33   1  23      297.69      358.63     26.89 o 
 -31   1  23     2393.38     2579.67     52.81 o 
 -29   1  23     1017.58     1001.15     32.84 o 
 -27   1  23       14.19       42.80     22.91 o 
 -25   1  23     1183.39     1225.11     47.53 o 
 -23   1  23      111.30      162.37     38.32 o 
 -21   1  23        0.00        2.89      9.16 o 
 -19   1  23     1297.53     1305.68     30.22 o 
 -17   1  23       23.77       41.62     14.02 o 
 -15   1  23      319.08      258.43     47.84 o 
 -13   1  23     1148.99     1149.11     35.06 o 
 -11   1  23      691.67      667.52     60.49 o 
  -9   1  23      155.92       86.76     23.84 o 
  -7   1  23      876.40      972.29     63.87 o 
  -5   1  23      312.30      152.88     72.06 o 
  -3   1  23      359.63      260.03     77.60 o 
 -48   2  23       84.81       24.87     25.88 o 
 -46   2  23      391.23      374.86     65.72 o 
 -44   2  23      102.27       75.34     38.88 o 
 -42   2  23      590.83      501.56     86.79 o 
 -40   2  23     3337.44     3384.50     87.53 o 
 -38   2  23      442.56      412.27     30.57 o 
 -36   2  23     1710.94     1801.85     38.18 o 
 -34   2  23     2758.15     2527.63     63.54 o 
 -32   2  23     4331.62     4283.03     82.79 o 
 -30   2  23      342.42      284.77     31.81 o 
 -28   2  23     1952.77     1748.74     38.67 o 
 -26   2  23     1099.40      872.47     33.79 o 
 -24   2  23     1416.79     1467.14     38.13 o 
 -22   2  23      748.57      623.64     52.14 o 
 -20   2  23     6680.18     6414.94    117.93 o 
 -18   2  23     6720.84     6501.17    177.02 o 
 -16   2  23      412.83      395.24     25.57 o 
 -14   2  23     2181.20     2120.90     70.70 o 
 -12   2  23      165.80      106.34     25.37 o 
 -10   2  23      108.61       86.34     20.59 o 
  -8   2  23      107.56       61.00     24.20 o 
  -6   2  23       49.75       43.64     22.54 o 
  -4   2  23      126.71      121.28     53.92 o 
 -47   3  23       94.24       69.69     32.25 o 
 -45   3  23      276.92      245.63     47.07 o 
 -43   3  23      183.90      192.99     40.93 o 
 -41   3  23     2376.20     2392.64     88.65 o 
 -39   3  23        0.13       24.14     15.57 o 
 -37   3  23     1380.85     1435.76     58.22 o 
 -35   3  23        6.02       15.64     15.56 o 
 -33   3  23       10.03       25.56     13.26 o 
 -31   3  23      165.60      125.99     20.17 o 
 -29   3  23      117.05       96.63     21.50 o 
 -27   3  23     2898.24     2911.82     80.98 o 
 -25   3  23     9924.34     9486.50    248.06 o 
 -23   3  23     2183.15     2273.82     59.90 o 
 -21   3  23      540.16      507.32     21.99 o 
 -19   3  23     5508.48     5626.60    116.63 o 
 -17   3  23     1132.70     1028.98     36.87 o 
 -15   3  23      178.43      165.93     30.72 o 
 -13   3  23       12.69       23.96     15.72 o 
 -11   3  23      498.99      525.13     78.18 o 
  -9   3  23      175.59      136.70     53.23 o 
  -7   3  23       35.98       33.07     23.89 o 
  -5   3  23       34.91       25.42     20.89 o 
 -46   4  23      171.55      110.70     35.90 o 
 -44   4  23     3372.00     3824.09    167.59 o 
 -42   4  23      176.34      116.07     51.01 o 
 -40   4  23        2.63       23.61     19.84 o 
 -38   4  23      131.74      137.45     32.91 o 
 -36   4  23        4.04       -8.45     20.16 o 
 -34   4  23     3845.09     3749.58    135.40 o 
 -32   4  23     5160.41     5284.54    119.12 o 
 -30   4  23    22451.62    24582.20    404.51 o 
 -28   4  23     2758.10     2730.80    185.35 o 
 -26   4  23     1927.24     1920.65     63.84 o 
 -24   4  23      814.75      802.29     30.45 o 
 -22   4  23      149.70      142.12     26.28 o 
 -20   4  23        1.41       18.55     12.73 o 
 -18   4  23      659.51      586.60     59.00 o 
 -16   4  23      712.98      647.10     35.91 o 
 -14   4  23      661.64      637.35     46.33 o 
 -12   4  23      347.66      378.36     63.73 o 
 -10   4  23       31.56       53.45     18.98 o 
  -8   4  23       25.45       36.62     19.73 o 
  -6   4  23      296.13      231.78     64.09 o 
 -43   5  23       19.98       41.48     19.08 o 
 -41   5  23     1315.70     1399.91     96.37 o 
 -39   5  23      490.70      352.66     74.69 o 
 -37   5  23     2750.17     3102.60     88.75 o 
 -35   5  23      769.05      725.59     58.50 o 
 -33   5  23      160.75      146.33     33.80 o 
 -31   5  23       12.70       50.50     19.40 o 
 -29   5  23      246.28      226.93     36.61 o 
 -27   5  23      129.17       90.87     16.22 o 
 -25   5  23     5463.81     5468.94    119.44 o 
 -23   5  23      183.62      139.71     26.10 o 
 -21   5  23     4535.35     4665.20     99.68 o 
 -19   5  23        0.21        5.32     14.56 o 
 -17   5  23      423.20      421.68     67.24 o 
 -15   5  23        3.76       22.85     17.17 o 
 -13   5  23        0.13       31.04     16.31 o 
 -11   5  23       50.99       44.24     16.87 o 
  -9   5  23      600.90      566.27     60.72 o 
  -7   5  23       55.22       59.84     29.07 o 
 -42   6  23      270.32      173.91     54.84 o 
 -40   6  23      391.27      358.68     72.20 o 
 -38   6  23      311.87      256.75     52.98 o 
 -36   6  23      473.87      403.41     85.15 o 
 -34   6  23      610.31      668.49     60.96 o 
 -32   6  23     1575.75     1497.05     44.78 o 
 -30   6  23      922.42      968.71     47.78 o 
 -28   6  23     1396.53     1457.46     71.80 o 
 -26   6  23       31.18       29.96     11.91 o 
 -24   6  23      435.60      345.69     56.30 o 
 -22   6  23     1847.14     2003.30     62.41 o 
 -20   6  23      712.04      729.89     43.59 o 
 -18   6  23     1419.69     1497.77     57.58 o 
 -16   6  23        8.91       34.53     13.20 o 
 -14   6  23      479.15      380.74     80.59 o 
 -12   6  23      198.55      159.23     42.85 o 
 -10   6  23     1181.62     1240.23     59.19 o 
 -39   7  23       67.22       48.39     28.85 o 
 -37   7  23       93.80       98.07     34.49 o 
 -35   7  23     1812.17     1926.21    114.28 o 
 -33   7  23      568.20      705.80     92.10 o 
 -31   7  23      406.49      470.38     83.79 o 
 -29   7  23      129.39       78.41     36.23 o 
 -27   7  23     1499.28     1495.43    112.28 o 
 -25   7  23       33.02       38.71     29.67 o 
 -23   7  23     1024.66     1057.15     56.26 o 
 -21   7  23      363.53      332.24     89.76 o 
 -19   7  23      435.29      414.08     84.93 o 
 -17   7  23       23.67       41.90     24.21 o 
 -15   7  23      452.21      413.67     99.49 o 
 -13   7  23       17.27       22.51     19.96 o 
 -34   8  23       31.97       16.79     37.59 o 
 -32   8  23      447.41      222.31     92.78 o 
 -30   8  23       20.60       41.52     41.66 o 
 -28   8  23      391.27      245.07    118.12 o 
 -26   8  23     1839.09     1918.47    123.24 o 
 -24   8  23      226.15      155.08     66.10 o 
 -22   8  23        9.24       24.54     26.77 o 
 -20   8  23       68.82       86.68     28.22 o 
 -18   8  23     1579.42     1732.30    130.02 o 
 -48   0  24     1032.29     1262.06    108.33 o 
 -46   0  24      477.25      351.70    128.07 o 
 -44   0  24      509.32      423.09    149.52 o 
 -42   0  24     1015.06      786.57     60.17 o 
 -40   0  24     9468.84    10118.77    461.78 o 
 -38   0  24     1000.81      987.49     85.36 o 
 -36   0  24     2024.11     2350.25     70.80 o 
 -34   0  24      510.34      499.28     30.07 o 
 -32   0  24       48.61       40.62     13.83 o 
 -30   0  24     2281.78     2038.62     87.01 o 
 -28   0  24       64.67      150.45     50.50 o 
 -26   0  24    14012.48    14217.27    406.86 o 
 -24   0  24      425.89      591.93     90.16 o 
 -22   0  24     2134.47     2131.21    109.10 o 
 -20   0  24       12.48       42.03     28.54 o 
 -18   0  24      221.54      250.43     36.21 o 
 -16   0  24        1.04        4.70     36.58 o 
 -14   0  24     2963.86     3284.15    138.71 o 
 -12   0  24      591.48      732.55    199.43 o 
 -10   0  24       95.77      105.24     61.84 o 
  -8   0  24     3094.22     3483.21    206.28 o 
  -6   0  24       28.46       43.34     54.60 o 
 -49   1  24       44.95       18.64     19.93 o 
 -47   1  24     1012.62      971.48     95.47 o 
 -45   1  24      249.42      192.23     70.97 o 
 -43   1  24      153.45      150.62     34.45 o 
 -41   1  24      346.35      387.23     57.46 o 
 -39   1  24     6243.71     7235.94    166.06 o 
 -37   1  24      131.89       87.82     18.10 o 
 -35   1  24      284.81      296.87     46.21 o 
 -33   1  24       97.17       78.48     14.93 o 
 -31   1  24      878.96      875.08     38.10 o 
 -29   1  24     1613.09     1585.07     55.73 o 
 -27   1  24      893.39     1014.92     91.41 o 
 -25   1  24     2329.74     2291.65    107.41 o 
 -23   1  24       20.02       83.42     36.16 o 
 -21   1  24     3020.71     3199.24    117.03 o 
 -19   1  24      858.76      792.58     33.01 o 
 -17   1  24      774.71      856.09     45.84 o 
 -15   1  24     7156.93     7655.25    167.64 o 
 -13   1  24     1288.20     1290.61     66.90 o 
 -11   1  24      154.77      126.36     42.65 o 
  -9   1  24       92.78       79.81     38.28 o 
  -7   1  24      951.31      981.26    137.89 o 
  -5   1  24      647.10      597.48    152.08 o 
 -48   2  24      608.55      766.27     95.45 o 
 -46   2  24     1322.38     1463.62     78.18 o 
 -44   2  24      505.25      381.50     86.71 o 
 -42   2  24     1273.01     1090.29     60.94 o 
 -40   2  24     1457.09     1462.70     46.21 o 
 -38   2  24      115.50      104.70     21.57 o 
 -36   2  24        2.12       21.47     12.57 o 
 -34   2  24      233.39      210.64     30.22 o 
 -32   2  24      155.25      196.10     27.26 o 
 -30   2  24       11.54       11.49     11.63 o 
 -28   2  24     2232.35     2005.48     60.32 o 
 -26   2  24     1973.41     1816.37     42.38 o 
 -24   2  24     8489.14     9250.34    182.36 o 
 -22   2  24       39.83       94.46     25.44 o 
 -20   2  24       43.06       44.52     17.23 o 
 -18   2  24     1197.01     1237.22     79.27 o 
 -16   2  24     2263.44     2291.21     58.10 o 
 -14   2  24     1209.97     1203.60     65.47 o 
 -12   2  24      933.65      843.19     58.87 o 
 -10   2  24      349.26      271.81     64.12 o 
  -8   2  24      131.65      111.20     36.65 o 
  -6   2  24     2652.23     2994.84    101.72 o 
 -47   3  24       26.90       47.08     21.00 o 
 -45   3  24      902.40      797.79     44.55 o 
 -43   3  24      274.91      223.11     47.97 o 
 -41   3  24      926.79      939.49     53.76 o 
 -39   3  24      104.47      106.20     25.13 o 
 -37   3  24      366.58      355.83     59.85 o 
 -35   3  24     2470.50     2407.90     71.79 o 
 -33   3  24     1175.88     1053.09     45.06 o 
 -31   3  24     2285.11     2477.49     55.65 o 
 -29   3  24     1514.76     1547.95     54.13 o 
 -27   3  24       46.92       30.97     12.07 o 
 -25   3  24     1724.29     1732.02     69.71 o 
 -23   3  24     3822.24     3820.28     75.09 o 
 -21   3  24     2013.30     2006.18     45.14 o 
 -19   3  24     1812.55     1679.48     43.27 o 
 -17   3  24      371.73      257.72     56.65 o 
 -15   3  24     2405.87     2585.96     78.73 o 
 -13   3  24       44.89       65.44     28.62 o 
 -11   3  24     2093.52     2154.35     94.95 o 
  -9   3  24       92.54       77.08     46.58 o 
  -7   3  24      743.09      689.66     82.58 o 
 -46   4  24       58.49       49.58     16.17 o 
 -44   4  24      298.70      262.17     83.34 o 
 -42   4  24        2.42       35.48     19.70 o 
 -40   4  24       26.99        8.47     19.52 o 
 -38   4  24     2529.82     2783.34     94.73 o 
 -36   4  24      236.52      218.87     36.24 o 
 -34   4  24      407.04      398.22     67.91 o 
 -32   4  24      547.46      466.64     38.63 o 
 -30   4  24      614.01      544.47     86.19 o 
 -28   4  24      329.89      296.08     52.21 o 
 -26   4  24      252.24      188.67     35.35 o 
 -24   4  24     1108.23     1144.21     68.70 o 
 -22   4  24      904.33      991.00     46.09 o 
 -20   4  24      106.94       80.79     16.63 o 
 -18   4  24       13.48       23.13     15.69 o 
 -16   4  24      182.51      187.03     29.01 o 
 -14   4  24      290.05      281.57     43.09 o 
 -12   4  24     1243.26     1428.10     75.80 o 
 -10   4  24       15.67       52.53     31.79 o 
  -8   4  24       89.69       82.10     40.82 o 
 -45   5  24      217.18      121.40     37.65 o 
 -43   5  24      315.88      288.48     65.18 o 
 -41   5  24      515.76      409.80    101.04 o 
 -39   5  24      135.55      138.67     28.10 o 
 -37   5  24      941.26      899.56     94.23 o 
 -35   5  24     2498.55     2570.66     74.33 o 
 -33   5  24       15.36       -7.28     18.00 o 
 -31   5  24     3447.36     3543.48     91.38 o 
 -29   5  24      215.26      210.25     46.12 o 
 -27   5  24        2.98       23.55     13.03 o 
 -25   5  24       43.84       31.17     15.68 o 
 -23   5  24      629.53      775.75     80.57 o 
 -21   5  24       58.02       51.71     22.33 o 
 -19   5  24      332.73      339.80     49.74 o 
 -17   5  24     2540.70     2590.19     93.28 o 
 -15   5  24      332.14      334.81     58.39 o 
 -13   5  24      959.50     1024.19    117.32 o 
 -11   5  24      399.51      251.10     76.49 o 
  -9   5  24      623.69      557.88     76.12 o 
 -42   6  24      828.18      785.09     80.06 o 
 -40   6  24        0.09       15.44     21.77 o 
 -38   6  24        0.37       23.14     21.80 o 
 -36   6  24      168.31      150.47     63.57 o 
 -34   6  24      137.07      155.68     39.57 o 
 -32   6  24      229.36      208.38     50.24 o 
 -30   6  24      309.13      288.31     66.55 o 
 -28   6  24        4.59       23.74     27.31 o 
 -26   6  24      107.92      154.03     30.13 o 
 -24   6  24        6.24       13.35     14.18 o 
 -22   6  24      741.68      825.41     72.62 o 
 -20   6  24     1071.78      976.60     63.39 o 
 -18   6  24     1720.42     1844.26     90.71 o 
 -16   6  24      191.03      156.50     40.35 o 
 -14   6  24        8.52       21.53     19.07 o 
 -12   6  24       77.27       41.75     18.30 o 
 -39   7  24      517.88      449.92    131.15 o 
 -37   7  24      193.28      156.92     60.99 o 
 -35   7  24        3.18        6.26     27.09 o 
 -33   7  24        6.44       40.64     27.13 o 
 -31   7  24       30.54       40.38     18.86 o 
 -29   7  24      499.06      360.17    112.22 o 
 -27   7  24        5.71       18.42     24.64 o 
 -25   7  24      892.32      809.00     49.85 o 
 -23   7  24       16.07       22.28     13.97 o 
 -21   7  24       19.45       24.27     17.93 o 
 -19   7  24      189.07      159.80     41.01 o 
 -17   7  24      236.75      171.21     55.35 o 
 -15   7  24      158.30      143.10     50.94 o 
 -34   8  24        0.22      -36.23     39.64 o 
 -32   8  24        1.80       42.26     30.64 o 
 -30   8  24        3.44       21.52     30.16 o 
 -28   8  24       36.82       53.15     44.53 o 
 -26   8  24      192.60      220.39     67.56 o 
 -24   8  24        9.88       37.93     30.00 o 
 -22   8  24      627.52      623.34     83.55 o 
 -20   8  24      648.97      642.22    100.21 o 
 -49   1  25      385.67      314.48    106.04 o 
 -47   1  25      279.95      238.51     57.31 o 
 -45   1  25       33.81       64.26     23.03 o 
 -43   1  25     1392.81     1333.30     67.12 o 
 -41   1  25      776.05      808.34     41.67 o 
 -39   1  25      511.42      389.12     27.93 o 
 -37   1  25      230.08      145.36     36.41 o 
 -35   1  25     1492.18     1424.16     44.77 o 
 -33   1  25       25.48       25.93     11.55 o 
 -31   1  25     1847.97     1619.32     48.39 o 
 -29   1  25     1187.43     1047.00     50.01 o 
 -27   1  25     1057.57      907.87     68.42 o 
 -25   1  25      598.99      552.83     84.47 o 
 -23   1  25     3012.36     2802.68    129.93 o 
 -21   1  25      859.51      999.01    123.76 o 
 -19   1  25      821.80      813.33    117.32 o 
 -17   1  25      950.50      862.79    139.41 o 
 -15   1  25       89.52       47.55     27.28 o 
 -13   1  25      146.70      121.71     36.11 o 
 -11   1  25      261.72      228.30     43.99 o 
  -9   1  25      535.19      496.23     92.75 o 
  -7   1  25      307.39      252.62     74.92 o 
 -48   2  25       96.86       57.35     39.89 o 
 -46   2  25       34.30       39.55     25.65 o 
 -44   2  25      581.34      602.53     44.67 o 
 -42   2  25     1112.23     1279.03     44.98 o 
 -40   2  25      378.88      273.18     49.79 o 
 -38   2  25      225.84      215.04     34.94 o 
 -36   2  25       31.66       35.38     13.29 o 
 -34   2  25     2136.11     1992.37     42.49 o 
 -32   2  25     4862.47     4788.22    125.88 o 
 -30   2  25        0.29        9.05     17.33 o 
 -28   2  25     1077.42     1111.68     57.31 o 
 -26   2  25      264.77      211.48     19.88 o 
 -24   2  25       26.65       73.96     15.06 o 
 -22   2  25      447.12      354.83     57.96 o 
 -20   2  25     2235.31     2119.20     82.10 o 
 -18   2  25     2159.97     2187.69     68.45 o 
 -16   2  25      493.86      457.72     96.39 o 
 -14   2  25      134.30       83.52     39.20 o 
 -12   2  25        3.51       32.16     26.59 o 
 -10   2  25      269.36      149.32     36.95 o 
  -8   2  25      464.67      350.89     78.03 o 
 -47   3  25      118.62      121.16     42.28 o 
 -45   3  25      379.78      298.17     71.64 o 
 -43   3  25     1884.23     1920.49     90.23 o 
 -41   3  25      266.71      257.55     45.12 o 
 -39   3  25     2127.71     2123.20     67.83 o 
 -37   3  25      355.57      288.13     48.59 o 
 -35   3  25      267.17      295.72     45.22 o 
 -33   3  25      956.60      868.82     33.69 o 
 -31   3  25      539.02      515.07     43.12 o 
 -29   3  25     8237.29     8420.55    148.51 o 
 -27   3  25     2355.35     2091.64     58.71 o 
 -25   3  25     4106.69     4021.77     93.50 o 
 -23   3  25     2044.08     1896.40    114.40 o 
 -21   3  25     1935.67     1944.41     99.88 o 
 -19   3  25      444.22      481.68     98.65 o 
 -17   3  25     4093.62     4191.62    149.33 o 
 -15   3  25     1440.52     1461.87     98.26 o 
 -13   3  25        1.18      -11.89     34.10 o 
 -11   3  25      593.19      489.95    105.66 o 
  -9   3  25      249.44      170.82     64.34 o 
 -46   4  25      126.36       94.57     28.12 o 
 -44   4  25     2000.96     2104.38     89.64 o 
 -42   4  25     3950.24     4256.70    225.06 o 
 -40   4  25      329.80      319.25     60.36 o 
 -38   4  25       68.27       65.21     20.72 o 
 -36   4  25        1.02        7.73     12.73 o 
 -34   4  25     1118.10     1061.38     61.56 o 
 -32   4  25      560.59      649.39     44.05 o 
 -30   4  25      157.68      128.28     26.54 o 
 -28   4  25     1153.06     1107.29     38.23 o 
 -26   4  25       74.25      110.22     26.48 o 
 -24   4  25      919.17      853.16     48.89 o 
 -22   4  25     1484.62     1522.74     57.15 o 
 -20   4  25     1676.17     1906.94     71.67 o 
 -18   4  25        3.34       28.95     23.64 o 
 -16   4  25     3184.81     3415.59    135.91 o 
 -14   4  25      592.31      562.50    108.50 o 
 -12   4  25      538.89      420.89    115.22 o 
 -10   4  25     1942.59     2267.87     87.39 o 
 -45   5  25     2034.54     2099.21    155.11 o 
 -43   5  25       21.59       29.78     21.58 o 
 -41   5  25     1105.87     1420.41    158.76 o 
 -39   5  25     1567.92     1575.13     71.97 o 
 -37   5  25     1887.29     2150.42     77.96 o 
 -35   5  25     1362.40     1344.56     74.11 o 
 -33   5  25      254.10      203.17     44.54 o 
 -31   5  25      618.35      721.74     52.80 o 
 -29   5  25       54.56       40.11     13.41 o 
 -27   5  25      911.11      817.62     42.79 o 
 -25   5  25     5009.09     5293.93    117.70 o 
 -23   5  25      389.65      314.56     54.06 o 
 -21   5  25      289.53      315.91     46.49 o 
 -19   5  25     1438.73     1513.87     59.27 o 
 -17   5  25     2504.78     2590.86    138.35 o 
 -15   5  25       19.70       44.93     24.50 o 
 -13   5  25       29.40       38.30     21.84 o 
 -11   5  25      218.87      150.97     57.12 o 
 -42   6  25       36.99       18.80     25.43 o 
 -40   6  25     1284.19     1385.16     81.47 o 
 -38   6  25      517.83      494.16    105.58 o 
 -36   6  25      620.73      601.11     56.33 o 
 -34   6  25      950.49      947.46     59.56 o 
 -32   6  25      905.75     1184.45    100.47 o 
 -30   6  25        0.17       15.18     19.71 o 
 -28   6  25      322.46      313.29     74.62 o 
 -26   6  25     1207.18     1343.70     47.28 o 
 -24   6  25     1201.86     1178.04     88.98 o 
 -22   6  25      208.52      227.02     44.75 o 
 -20   6  25      542.57      567.06     78.83 o 
 -18   6  25       42.07       34.11     17.79 o 
 -16   6  25      280.80      290.82     82.54 o 
 -14   6  25      774.24      880.96     74.06 o 
 -39   7  25       36.42       41.54     18.79 o 
 -37   7  25       34.85       42.82     19.85 o 
 -35   7  25      448.39      367.51     88.38 o 
 -33   7  25     2319.52     2617.20    156.27 o 
 -31   7  25      147.76      126.46     58.60 o 
 -29   7  25      641.07      496.76    149.72 o 
 -27   7  25        0.57       15.08     23.55 o 
 -25   7  25      307.82      326.74     68.45 o 
 -23   7  25      270.84      234.41     61.24 o 
 -21   7  25       31.62       58.79     21.39 o 
 -19   7  25      342.44      342.06     91.53 o 
 -17   7  25      158.11      128.96     50.00 o 
 -34   8  25     3121.94     3154.94    146.86 o 
 -32   8  25      213.84      211.23     78.55 o 
 -30   8  25      588.65      488.71    205.10 o 
 -28   8  25      118.54       65.90     60.23 o 
 -26   8  25      631.32      652.02    231.96 o 
 -24   8  25       19.98       34.42     33.69 o 
 -22   8  25      156.76      104.96     37.41 o 
 -50   0  26       26.91      124.22    111.44 o 
 -48   0  26       26.69       28.75     59.08 o 
 -46   0  26     2727.10     3044.68    272.78 o 
 -44   0  26     3263.01     3260.54    269.28 o 
 -42   0  26        9.03       23.02     38.80 o 
 -40   0  26     2928.28     2860.75    126.17 o 
 -38   0  26      378.92      520.09    132.13 o 
 -36   0  26     1697.16     1592.53     74.40 o 
 -34   0  26    17533.68    17935.71    293.75 o 
 -32   0  26     6170.32     6051.91    169.01 o 
 -30   0  26     5085.26     4494.90    137.95 o 
 -28   0  26     4765.73     4271.75    336.69 o 
 -26   0  26      241.00      192.90    104.89 o 
 -24   0  26      493.34      442.87    102.37 o 
 -22   0  26     4309.43     4267.19    150.46 o 
 -20   0  26     6423.60     6423.97    228.47 o 
 -18   0  26       23.59       66.11     36.51 o 
 -16   0  26       12.26       33.60     50.54 o 
 -14   0  26      119.81       71.63     34.44 o 
 -12   0  26        7.13       20.09     37.69 o 
 -10   0  26     1953.90     2393.43    154.74 o 
  -8   0  26      505.60      313.77    165.51 o 
 -49   1  26      129.69       82.80     55.82 o 
 -47   1  26     2064.44     2181.04    163.30 o 
 -45   1  26     1764.77     1934.94    118.55 o 
 -43   1  26     1122.98     1235.39     63.20 o 
 -41   1  26      271.13      228.64     49.27 o 
 -39   1  26     5151.54     4822.86    108.48 o 
 -37   1  26       33.05       40.50     14.03 o 
 -35   1  26     4663.18     5082.21    113.84 o 
 -33   1  26        3.56       13.32     29.61 o 
 -31   1  26      950.73      818.70    129.32 o 
 -29   1  26     1773.69     1834.01     97.55 o 
 -27   1  26     2841.23     2676.77     91.86 o 
 -25   1  26      453.83      679.77    109.80 o 
 -23   1  26        0.74       36.79     24.13 o 
 -21   1  26      992.83     1030.17    163.28 o 
 -19   1  26      540.67      514.16     79.83 o 
 -17   1  26     1785.13     1768.95     70.14 o 
 -15   1  26     1492.09     1537.31     96.61 o 
 -13   1  26     1349.63     1500.62     88.25 o 
 -11   1  26        0.21        6.08     23.78 o 
  -9   1  26      106.04       67.07     31.39 o 
 -48   2  26      667.64      553.58    158.73 o 
 -46   2  26     1235.59     1243.94    150.26 o 
 -44   2  26     1409.38     1567.13     48.48 o 
 -42   2  26       84.77       75.71     23.01 o 
 -40   2  26      978.30      753.01     66.08 o 
 -38   2  26     1830.36     2016.63    127.96 o 
 -36   2  26      240.87      240.88     45.25 o 
 -34   2  26      175.70      118.87     23.13 o 
 -32   2  26       61.35       34.45     20.91 o 
 -30   2  26     1324.53     1478.87     55.97 o 
 -28   2  26     1793.31     1750.96     69.56 o 
 -26   2  26     6260.29     6120.26    312.72 o 
 -24   2  26       67.53       53.54     24.64 o 
 -22   2  26        0.39       36.82     19.84 o 
 -20   2  26     2418.75     2476.60     83.09 o 
 -18   2  26      100.76      182.78     39.52 o 
 -16   2  26      451.84      419.96     80.01 o 
 -14   2  26      357.66      358.48     74.04 o 
 -12   2  26       14.07       26.00     30.34 o 
 -10   2  26     3647.02     4033.77    113.87 o 
 -47   3  26      528.94      381.06    119.03 o 
 -45   3  26       12.30       32.24     14.89 o 
 -43   3  26       36.40       25.60     22.50 o 
 -41   3  26      557.22      534.00     90.96 o 
 -39   3  26     2264.12     2296.37    113.10 o 
 -37   3  26      925.36      914.73     82.43 o 
 -35   3  26      583.21      571.63     46.31 o 
 -33   3  26       25.50       13.22     10.14 o 
 -31   3  26      377.89      378.50     36.43 o 
 -29   3  26     2448.97     2525.53     81.76 o 
 -27   3  26      822.21      887.33     95.64 o 
 -25   3  26       40.85       75.06     27.61 o 
 -23   3  26      293.11      305.02     57.64 o 
 -21   3  26      137.67      152.70     46.60 o 
 -19   3  26      443.30      433.22     92.26 o 
 -17   3  26      753.18      765.96    158.22 o 
 -15   3  26      168.82       82.46     42.56 o 
 -13   3  26      118.72      130.75     36.89 o 
 -11   3  26     2114.15     2138.81    106.89 o 
 -46   4  26        4.93       44.79     21.63 o 
 -44   4  26       57.84       47.12     22.95 o 
 -42   4  26       60.60       89.57     30.97 o 
 -40   4  26       12.20        8.55     21.25 o 
 -38   4  26     4916.50     5340.68    158.08 o 
 -36   4  26     1188.38     1187.20     85.24 o 
 -34   4  26       36.57       56.31     18.97 o 
 -32   4  26      136.74      116.11     30.93 o 
 -30   4  26      848.52      871.49     70.44 o 
 -28   4  26       32.33       27.62     18.33 o 
 -26   4  26      529.20      411.07     42.00 o 
 -24   4  26      285.86      207.12     34.93 o 
 -22   4  26      379.44      344.41     63.51 o 
 -20   4  26        3.65        7.11     32.33 o 
 -18   4  26     1292.42     1471.75    121.64 o 
 -16   4  26        4.72       37.73     20.67 o 
 -14   4  26      181.40      151.43     51.92 o 
 -12   4  26      257.89      267.95     65.93 o 
 -45   5  26        0.08       61.66     16.85 o 
 -43   5  26       73.40       72.10     36.74 o 
 -41   5  26       67.62       50.10     18.88 o 
 -39   5  26      122.27      128.41     35.22 o 
 -37   5  26     2026.15     2148.74     76.32 o 
 -35   5  26      206.78      176.17     35.28 o 
 -33   5  26       96.76       60.80     25.80 o 
 -31   5  26      537.69      501.57     50.71 o 
 -29   5  26      627.43      618.27     42.52 o 
 -27   5  26     1476.96     1604.20     84.81 o 
 -25   5  26      559.63      508.46     83.94 o 
 -23   5  26     1262.70     1254.41     54.49 o 
 -21   5  26      116.93       89.51     26.36 o 
 -19   5  26      186.23      174.62     33.89 o 
 -17   5  26       68.83       83.75     26.89 o 
 -15   5  26      141.22      102.71     40.90 o 
 -13   5  26      861.41      941.73    142.90 o 
 -42   6  26      138.09       90.64     31.34 o 
 -40   6  26      509.68      397.79    110.03 o 
 -38   6  26       85.75       57.88     22.10 o 
 -36   6  26       49.22       57.83     21.06 o 
 -34   6  26       14.06       19.45     24.25 o 
 -32   6  26        0.01       39.98     18.50 o 
 -30   6  26     1969.48     2189.18     84.86 o 
 -28   6  26       63.56       56.37     21.42 o 
 -26   6  26      406.23      370.69     72.59 o 
 -24   6  26      122.57      116.16     31.19 o 
 -22   6  26      287.66      303.41     57.85 o 
 -20   6  26      108.90      127.02     43.49 o 
 -18   6  26       52.87       57.09     28.73 o 
 -16   6  26      458.49      227.39    102.18 o 
 -39   7  26      430.68      382.38    176.18 o 
 -37   7  26      136.67      103.81     53.13 o 
 -35   7  26      302.06      257.88     78.15 o 
 -33   7  26      127.79       87.34     51.08 o 
 -31   7  26       55.09       61.62     29.99 o 
 -29   7  26      190.15      203.98     60.81 o 
 -27   7  26       64.57       64.44     27.65 o 
 -25   7  26        1.20       57.37     28.28 o 
 -23   7  26        1.44       -4.57     24.59 o 
 -21   7  26       75.16       50.11     31.88 o 
 -19   7  26      583.42      444.20    152.03 o 
 -32   8  26       43.96       16.23     66.47 o 
 -30   8  26       59.44      109.09     94.51 o 
 -28   8  26      534.56      211.31    235.47 o 
 -26   8  26      838.39      626.29    401.33 o 
 -49   1  27      532.27      494.64    153.43 o 
 -47   1  27       44.71       26.97     69.98 o 
 -45   1  27       11.69      -23.59     66.04 o 
 -43   1  27      574.94      452.33     98.31 o 
 -41   1  27      289.06      276.56     82.52 o 
 -39   1  27      122.54       73.47     24.29 o 
 -37   1  27     1392.78     1443.87     50.21 o 
 -35   1  27     4286.92     4013.81     97.62 o 
 -33   1  27      283.29      233.63     48.31 o 
 -31   1  27      200.66      251.80     49.23 o 
 -29   1  27     3843.29     3734.35    184.29 o 
 -27   1  27     1295.63     1104.71    160.88 o 
 -25   1  27     1288.21     1359.21     99.10 o 
 -23   1  27     2234.40     2151.92     71.81 o 
 -21   1  27       49.63       55.76     20.90 o 
 -19   1  27       71.04       58.12     33.13 o 
 -17   1  27       15.53       37.40     26.15 o 
 -15   1  27      363.68      294.41     64.49 o 
 -13   1  27      236.26      161.77     49.10 o 
 -11   1  27       80.23       79.55     31.23 o 
 -48   2  27      597.21      389.89     87.88 o 
 -46   2  27      118.44      109.35     54.21 o 
 -44   2  27       36.92       89.36     31.33 o 
 -42   2  27       15.49       47.42     33.95 o 
 -40   2  27      232.29      168.86     36.96 o 
 -38   2  27      299.95      370.42     81.53 o 
 -36   2  27      823.11      834.78     76.98 o 
 -34   2  27      209.19      173.35     38.02 o 
 -32   2  27       67.51      137.38     40.02 o 
 -30   2  27      198.17      154.34     33.75 o 
 -28   2  27      192.26      182.95     39.97 o 
 -26   2  27       30.11       24.09     21.62 o 
 -24   2  27     4592.60     4356.49    120.13 o 
 -22   2  27       53.73       37.93     27.00 o 
 -20   2  27       40.94       65.51     31.92 o 
 -18   2  27      997.19      842.76    149.51 o 
 -16   2  27     1502.34     1595.21     80.97 o 
 -14   2  27      137.54      139.50     37.23 o 
 -12   2  27       42.63       21.39     43.13 o 
 -49   3  27     1333.72     1331.84    130.53 o 
 -47   3  27     1044.07     1016.70    104.97 o 
 -45   3  27      355.32      282.24     98.11 o 
 -43   3  27      425.48      354.83    103.05 o 
 -41   3  27      666.47      664.48    162.81 o 
 -39   3  27      115.63      143.09     46.18 o 
 -37   3  27      779.15      812.37     98.18 o 
 -35   3  27      719.38      614.52     52.07 o 
 -33   3  27     1118.80     1246.24     97.22 o 
 -31   3  27        7.99       10.32     19.00 o 
 -29   3  27     1516.92     1547.72     70.15 o 
 -27   3  27       21.78       32.12     23.50 o 
 -25   3  27       91.79      107.01     37.45 o 
 -23   3  27     2275.48     2314.03    125.17 o 
 -21   3  27        1.43       28.82     26.28 o 
 -19   3  27       18.42       15.81     28.17 o 
 -17   3  27      545.56      436.02    124.45 o 
 -15   3  27      188.25      182.19     50.85 o 
 -13   3  27        2.88       20.90     28.45 o 
 -46   4  27       55.86       18.98     49.53 o 
 -44   4  27       61.64      103.42     48.93 o 
 -42   4  27        0.10       39.03     26.80 o 
 -40   4  27     4191.08     4777.31    229.67 o 
 -38   4  27       95.18      115.85     40.90 o 
 -36   4  27       26.48       24.01     36.30 o 
 -34   4  27      483.83      428.58     79.07 o 
 -32   4  27       74.70       70.13     18.78 o 
 -30   4  27      157.28      187.68     46.54 o 
 -28   4  27     1576.45     1474.12     60.36 o 
 -26   4  27      552.54      589.69     76.56 o 
 -24   4  27     2297.12     2266.85     96.30 o 
 -22   4  27      108.01      104.53     24.43 o 
 -20   4  27     1191.61     1107.59     64.91 o 
 -18   4  27     2636.71     2779.81    117.33 o 
 -16   4  27       97.74      110.33     27.48 o 
 -14   4  27        0.35       29.14     21.43 o 
 -45   5  27      100.83       78.07     44.13 o 
 -43   5  27       13.86       19.17     30.45 o 
 -41   5  27      261.66      225.02     78.52 o 
 -39   5  27     1969.55     2035.34    119.79 o 
 -37   5  27       45.97       54.79     35.54 o 
 -35   5  27        6.30       49.34     28.35 o 
 -33   5  27        8.83       23.28     27.69 o 
 -31   5  27       21.52       38.74     17.21 o 
 -29   5  27       15.63       40.24     16.55 o 
 -27   5  27      424.00      428.52     85.30 o 
 -25   5  27     1829.52     1930.06    128.18 o 
 -23   5  27     1022.05      908.96    105.94 o 
 -21   5  27        0.87       48.93     17.10 o 
 -19   5  27        0.75       77.74     32.26 o 
 -17   5  27      100.89       73.58     34.82 o 
 -15   5  27      186.95      128.93     48.98 o 
 -42   6  27       57.62       54.47     33.35 o 
 -40   6  27     1187.61     1135.96     95.47 o 
 -38   6  27      469.06      374.97    112.17 o 
 -36   6  27        1.27       19.87     24.10 o 
 -34   6  27      167.64      109.31     47.03 o 
 -32   6  27      359.13      364.44     87.56 o 
 -30   6  27      760.34      820.14    126.52 o 
 -28   6  27       21.27       35.58     22.09 o 
 -26   6  27      238.20      166.01     43.50 o 
 -24   6  27      741.07     1130.75     84.40 o 
 -22   6  27       25.78       72.02     24.63 o 
 -20   6  27       19.68       44.16     30.78 o 
 -18   6  27      304.09      288.18    108.81 o 
 -39   7  27       20.07       53.80     50.10 o 
 -37   7  27       78.55      138.83     64.49 o 
 -35   7  27       56.86       76.69     34.95 o 
 -33   7  27     2027.03     2167.66    124.42 o 
 -31   7  27      238.25      234.88    119.10 o 
 -29   7  27        0.31        9.90     48.23 o 
 -27   7  27      451.48      490.34    193.43 o 
 -25   7  27      178.72      135.41     50.33 o 
 -23   7  27      233.99      241.80    123.67 o 
 -21   7  27        0.85       50.52     32.84 o 
 -50   0  28      603.24      739.94    248.17 o 
 -48   0  28      251.69      265.92    105.85 o 
 -46   0  28     6422.88     7101.93    498.77 o 
 -44   0  28     3493.01     3795.03    235.00 o 
 -42   0  28     2328.68     2007.86     69.90 o 
 -40   0  28       90.17       69.54     32.81 o 
 -38   0  28        6.44       39.98     23.14 o 
 -36   0  28       21.50       21.70     39.48 o 
 -34   0  28     3002.21     2759.59    143.81 o 
 -32   0  28     4231.38     4091.36    336.68 o 
 -30   0  28     2924.62     2706.90    110.84 o 
 -28   0  28      148.81      415.17     83.86 o 
 -26   0  28     4123.13     4401.36    248.37 o 
 -24   0  28      771.66      702.69    129.40 o 
 -22   0  28      302.30      232.58     68.40 o 
 -20   0  28     3459.83     3913.69    164.36 o 
 -18   0  28     1528.29     2137.93    118.06 o 
 -16   0  28      993.22     1186.13    129.32 o 
 -14   0  28      379.16      272.55    126.42 o 
 -12   0  28      259.67      247.59     79.87 o 
 -49   1  28      120.66       69.12     61.65 o 
 -47   1  28     2208.16     2317.50    146.38 o 
 -45   1  28     1379.90     1448.57    121.38 o 
 -43   1  28      984.93      966.64    133.03 o 
 -41   1  28     1368.54     1266.79    161.51 o 
 -39   1  28      305.85      250.53     63.00 o 
 -37   1  28     1455.06     1537.02     77.10 o 
 -35   1  28      901.84      881.03    135.32 o 
 -33   1  28      153.60       95.39     25.40 o 
 -31   1  28     2288.44     2236.97     94.85 o 
 -29   1  28      349.55      481.27     65.79 o 
 -27   1  28      888.07     1127.15    110.51 o 
 -25   1  28     3500.15     3263.00     99.30 o 
 -23   1  28     3777.24     3780.64    138.19 o 
 -21   1  28      530.17      556.51     98.71 o 
 -19   1  28     2639.08     3000.17    133.46 o 
 -17   1  28      820.20      797.55    152.75 o 
 -15   1  28      242.36      240.38     50.13 o 
 -13   1  28      149.40      171.44     55.17 o 
 -50   2  28      695.21      492.70    161.77 o 
 -48   2  28       51.31       84.26     53.47 o 
 -46   2  28     1439.27     1482.46    119.49 o 
 -44   2  28      249.95      228.67     64.06 o 
 -42   2  28      432.52      301.40     75.70 o 
 -40   2  28       14.94       61.35     26.35 o 
 -38   2  28      360.47      312.70     73.82 o 
 -36   2  28      426.27      396.42     73.16 o 
 -34   2  28      573.98      570.64     98.09 o 
 -32   2  28       15.97       37.56     24.06 o 
 -30   2  28       61.68       42.97     27.02 o 
 -28   2  28     5187.22     5081.48    140.46 o 
 -26   2  28       23.79       40.44     32.63 o 
 -24   2  28       44.21       66.23     28.60 o 
 -22   2  28     1364.63     1416.02     54.97 o 
 -20   2  28     1794.27     1891.69    120.31 o 
 -18   2  28     1113.36     1030.50     90.85 o 
 -16   2  28     1492.08     1515.36     92.05 o 
 -14   2  28      404.09      300.72     66.91 o 
 -49   3  28       97.83      135.04     63.91 o 
 -47   3  28       29.38       49.68     23.77 o 
 -45   3  28       36.97       73.90     28.18 o 
 -43   3  28     1224.83     1633.81    122.54 o 
 -41   3  28      253.08      188.62     53.85 o 
 -39   3  28      348.45      359.12     95.56 o 
 -37   3  28     1149.95     1137.48     94.23 o 
 -35   3  28      125.54       28.15     23.53 o 
 -33   3  28     2791.20     2626.66    114.54 o 
 -31   3  28        1.95       31.00     16.17 o 
 -29   3  28     1590.36     1649.48    112.67 o 
 -27   3  28        0.33       51.11     20.46 o 
 -25   3  28      352.33      317.87     61.57 o 
 -23   3  28      149.03      159.22     47.89 o 
 -21   3  28      139.35      160.68     45.87 o 
 -19   3  28     5504.45     5753.47    221.49 o 
 -17   3  28      246.80      183.97     67.29 o 
 -15   3  28      809.63      952.19    101.77 o 
 -46   4  28       37.04       58.57     41.48 o 
 -44   4  28      241.42      237.63     89.69 o 
 -42   4  28      495.45      377.00    106.83 o 
 -40   4  28        5.56       -8.02     31.13 o 
 -38   4  28     1206.74     1321.11    167.07 o 
 -36   4  28      569.13      562.16    157.64 o 
 -34   4  28       83.09       88.34     34.53 o 
 -32   4  28      225.82      206.05     38.85 o 
 -30   4  28      421.52      370.32     89.00 o 
 -28   4  28      680.85      824.63    121.12 o 
 -26   4  28       89.01       70.72     25.29 o 
 -24   4  28        0.58       52.26     29.63 o 
 -22   4  28        4.29       13.19     26.41 o 
 -20   4  28       27.49       33.04     24.80 o 
 -18   4  28      719.67      624.01    131.50 o 
 -16   4  28       81.55       84.48     38.98 o 
 -45   5  28      432.50      336.24     66.86 o 
 -43   5  28      655.07      946.86    144.66 o 
 -41   5  28      530.59      498.64    100.30 o 
 -39   5  28      927.46      987.51    129.99 o 
 -37   5  28      263.01      256.41     57.44 o 
 -35   5  28      778.43      728.18     78.25 o 
 -33   5  28      119.75      142.41     43.08 o 
 -31   5  28       36.22       58.90     21.80 o 
 -29   5  28      840.25      756.11    124.33 o 
 -27   5  28       71.07       93.88     34.57 o 
 -25   5  28      462.32      434.35     93.78 o 
 -23   5  28       82.35       96.31     23.14 o 
 -21   5  28      301.51      238.29     51.35 o 
 -19   5  28      398.60      339.89     96.04 o 
 -17   5  28      926.09      992.65    144.95 o 
 -42   6  28        5.77       16.06     27.08 o 
 -40   6  28      148.91      136.27     68.10 o 
 -38   6  28      241.16      194.11     56.85 o 
 -36   6  28      901.83      841.68    103.15 o 
 -34   6  28      881.49      867.32     93.96 o 
 -32   6  28       43.92       64.32     27.81 o 
 -30   6  28       80.54       84.30     34.28 o 
 -28   6  28        4.61       48.95     25.15 o 
 -26   6  28       11.08       13.48     15.89 o 
 -24   6  28       28.87       57.42     20.05 o 
 -22   6  28      334.92      182.86     74.66 o 
 -20   6  28       18.76       57.35     23.18 o 
 -37   7  28      165.44       58.80     62.09 o 
 -35   7  28       45.02       49.73     46.44 o 
 -33   7  28      571.56      556.41     66.34 o 
 -31   7  28       12.90       34.29     38.07 o 
 -29   7  28        0.23       61.80     33.60 o 
 -27   7  28       13.95       33.12     27.32 o 
 -25   7  28      191.99      169.13     57.14 o 
 -51   1  29      204.40      129.70     61.97 o 
 -49   1  29      975.41     1090.00    294.08 o 
 -47   1  29      161.25      133.72     59.64 o 
 -45   1  29      135.27       80.84     39.72 o 
 -43   1  29       87.64       55.88     28.50 o 
 -41   1  29       54.52       77.91     25.41 o 
 -39   1  29        5.01       41.97     23.57 o 
 -37   1  29       31.04       65.12     24.53 o 
 -35   1  29      321.83      221.35     33.25 o 
 -33   1  29       28.83       22.60     20.38 o 
 -31   1  29      175.05      129.93     50.91 o 
 -29   1  29       23.88       80.21     21.71 o 
 -27   1  29        1.16       45.40     30.93 o 
 -25   1  29       90.17       71.19     36.33 o 
 -23   1  29        4.28       18.39     29.34 o 
 -21   1  29       73.84       65.76     44.14 o 
 -19   1  29      235.48      271.82     71.16 o 
 -17   1  29       13.13       18.50     27.62 o 
 -15   1  29      378.36      406.58    113.29 o 
 -50   2  29       32.22       12.57     53.63 o 
 -48   2  29     1155.67     1143.40    122.05 o 
 -46   2  29        5.71       37.35     33.46 o 
 -44   2  29       38.93        4.25     37.01 o 
 -42   2  29      640.40      620.33    129.04 o 
 -40   2  29        2.16       44.43     35.38 o 
 -38   2  29     1399.42     1363.14     84.19 o 
 -36   2  29      102.64       66.86     37.83 o 
 -34   2  29      326.82      341.18     56.12 o 
 -32   2  29       21.05       37.37     29.45 o 
 -30   2  29      201.16      142.87     47.16 o 
 -28   2  29     1085.09     1167.43     78.26 o 
 -26   2  29      463.66      410.53     77.33 o 
 -24   2  29     2625.31     2317.71    105.43 o 
 -22   2  29      144.59      161.06     44.66 o 
 -20   2  29       49.73       65.10     26.74 o 
 -18   2  29      517.70      421.10     85.04 o 
 -16   2  29       99.99       79.20     54.02 o 
 -49   3  29      298.40      305.76     75.68 o 
 -47   3  29     1581.47     1646.78     90.23 o 
 -45   3  29       43.93       43.78     37.80 o 
 -43   3  29       55.69       37.52     23.05 o 
 -41   3  29        1.12       25.62     37.96 o 
 -39   3  29      872.66     1006.25     77.14 o 
 -37   3  29        2.59       37.02     23.80 o 
 -35   3  29      996.57      882.11     56.82 o 
 -33   3  29      675.27      831.73     73.84 o 
 -31   3  29      179.45      199.44     43.03 o 
 -29   3  29      415.33      356.88     66.31 o 
 -27   3  29      957.59      950.27     95.50 o 
 -25   3  29      161.69      139.01     34.61 o 
 -23   3  29      124.95      110.56     36.39 o 
 -21   3  29      623.25      570.81    124.97 o 
 -19   3  29     1467.15     1486.14     73.29 o 
 -17   3  29        4.23       55.38     37.81 o 
 -48   4  29      297.26      207.83     69.23 o 
 -46   4  29      365.99      292.22    101.08 o 
 -44   4  29      899.05      931.01     98.73 o 
 -42   4  29      967.40     1204.53     81.64 o 
 -40   4  29      239.25      235.88     58.45 o 
 -38   4  29     4039.30     4507.57    354.46 o 
 -36   4  29      644.04      517.50    146.36 o 
 -34   4  29      138.47       85.10     30.58 o 
 -32   4  29      130.76      141.04     30.47 o 
 -30   4  29       10.09       14.17     23.73 o 
 -28   4  29      141.99      173.68     41.37 o 
 -26   4  29        6.81       22.25     22.18 o 
 -24   4  29     2070.68     2173.35    136.24 o 
 -22   4  29     1216.42     1321.53     94.84 o 
 -20   4  29       51.95       65.65     33.43 o 
 -18   4  29       77.87       53.17     33.99 o 
 -45   5  29      566.94      455.35    141.98 o 
 -43   5  29        2.91       36.46     34.15 o 
 -41   5  29      190.78      267.43     63.99 o 
 -39   5  29     1211.34     1379.88    159.00 o 
 -37   5  29       42.14      102.27     44.46 o 
 -35   5  29     1067.18     1027.30     93.17 o 
 -33   5  29      508.48      438.40    134.55 o 
 -31   5  29     1194.66     1274.92     60.50 o 
 -29   5  29     1587.25     1594.82     58.05 o 
 -27   5  29      103.00      126.22     38.04 o 
 -25   5  29      359.86      358.23     94.63 o 
 -23   5  29       20.40       33.00     17.29 o 
 -21   5  29      130.35       94.72     30.49 o 
 -19   5  29      436.92      428.86    105.54 o 
 -42   6  29        0.98        0.61     17.22 o 
 -40   6  29      169.63      137.90     42.38 o 
 -38   6  29      442.97      352.36    114.00 o 
 -36   6  29      135.55      109.47     40.63 o 
 -34   6  29       17.71       52.30     22.27 o 
 -32   6  29     1478.07     1528.23    104.32 o 
 -30   6  29      170.99      125.46     57.94 o 
 -28   6  29      965.65      963.99    114.38 o 
 -26   6  29      897.74      842.27     67.67 o 
 -24   6  29      893.58      849.26     77.87 o 
 -22   6  29       21.80       80.36     21.66 o 
 -35   7  29     1543.46     1579.26    109.36 o 
 -33   7  29      295.67      269.84     97.65 o 
 -31   7  29      388.72      307.97    142.20 o 
 -29   7  29      401.45      298.55    135.84 o 
 -50   0  30      632.84      440.48    279.35 o 
 -48   0  30       17.71       39.35     89.40 o 
 -46   0  30       76.50       38.46     92.05 o 
 -44   0  30      187.74      130.86     61.53 o 
 -42   0  30     3252.57     3208.49    259.86 o 
 -40   0  30      230.55      255.05     96.26 o 
 -38   0  30     1808.20     1540.39     84.39 o 
 -36   0  30      126.55      223.20     78.91 o 
 -34   0  30      309.62      264.51     61.42 o 
 -32   0  30      360.30      331.69    121.15 o 
 -30   0  30       55.47       90.52     57.51 o 
 -28   0  30     3120.43     3392.84    262.66 o 
 -26   0  30        7.34       37.93     46.06 o 
 -24   0  30     2930.83     3333.06    492.22 o 
 -22   0  30      161.37      155.53     75.64 o 
 -20   0  30        5.14       58.54     32.25 o 
 -18   0  30     1733.95     1786.19    161.54 o 
 -16   0  30       16.89       39.70     51.34 o 
 -51   1  30     1132.93     1011.91    333.77 o 
 -49   1  30     2363.95     2513.87    207.30 o 
 -47   1  30      289.78      283.77     93.67 o 
 -45   1  30       52.88       90.95     33.10 o 
 -43   1  30       29.77       14.16     32.79 o 
 -41   1  30      459.83      397.09     83.23 o 
 -39   1  30       40.54       32.19     22.61 o 
 -37   1  30      196.82      185.32     49.16 o 
 -35   1  30      711.40      999.86    123.54 o 
 -33   1  30      457.47      420.36     74.50 o 
 -31   1  30        0.60       50.70     28.01 o 
 -29   1  30      187.03      250.73     59.89 o 
 -27   1  30     2564.90     2623.39    103.18 o 
 -25   1  30     1543.05     1400.56     70.42 o 
 -23   1  30      241.63      293.22     70.59 o 
 -21   1  30       51.35       41.87     22.97 o 
 -19   1  30        0.09       28.16     29.89 o 
 -17   1  30       40.42       35.45     24.91 o 
 -50   2  30      980.57      793.94    285.51 o 
 -48   2  30     2884.55     3162.34    219.70 o 
 -46   2  30        1.50       43.23     31.96 o 
 -44   2  30       19.77       14.72     32.55 o 
 -42   2  30     1103.24     1291.94     59.54 o 
 -40   2  30      122.75      109.96     32.86 o 
 -38   2  30      290.02      255.03     93.93 o 
 -36   2  30       14.54        3.39     28.36 o 
 -34   2  30     1036.67     1137.58     73.46 o 
 -32   2  30       41.26       76.63     37.72 o 
 -30   2  30        6.64       71.06     32.46 o 
 -28   2  30      528.69      453.21     73.05 o 
 -26   2  30     1783.01     1698.82    112.64 o 
 -24   2  30      920.84      862.98    141.20 o 
 -22   2  30      286.88      218.55     45.51 o 
 -20   2  30      386.72      383.14     85.22 o 
 -18   2  30     1075.64     1165.42     90.62 o 
 -49   3  30       14.53       25.46     50.93 o 
 -47   3  30      116.67       56.40     38.82 o 
 -45   3  30        4.88       56.33     30.40 o 
 -43   3  30      785.95      679.65    113.69 o 
 -41   3  30      121.41       82.56     43.34 o 
 -39   3  30      543.76      550.58    139.84 o 
 -37   3  30       31.14       60.56     26.46 o 
 -35   3  30      890.34     1128.22     67.76 o 
 -33   3  30       85.85       89.30     28.25 o 
 -31   3  30      384.30      336.35     61.72 o 
 -29   3  30        1.89       31.65     28.93 o 
 -27   3  30      567.14      554.47    111.81 o 
 -25   3  30      298.32      406.99     81.85 o 
 -23   3  30      614.28      492.26     83.67 o 
 -21   3  30      243.83      257.36     67.76 o 
 -19   3  30      120.87       98.00     46.37 o 
 -48   4  30      378.42      278.65     97.55 o 
 -46   4  30        0.60       18.08     30.64 o 
 -44   4  30      513.85      426.90    128.53 o 
 -42   4  30        1.08       42.60     33.48 o 
 -40   4  30       72.76       93.48     31.55 o 
 -38   4  30        0.67       38.68     22.42 o 
 -36   4  30      374.02      326.44     69.88 o 
 -34   4  30     1019.94     1086.60     83.30 o 
 -32   4  30      608.85      724.51     79.91 o 
 -30   4  30      116.23       97.86     30.88 o 
 -28   4  30       48.78       70.98     20.08 o 
 -26   4  30       12.48       53.82     28.86 o 
 -24   4  30       60.92       72.98     28.06 o 
 -22   4  30      121.98       80.18     26.08 o 
 -20   4  30       49.32       20.85     32.27 o 
 -45   5  30       54.71       43.29     32.82 o 
 -43   5  30       12.91       63.15     31.79 o 
 -41   5  30      258.40      191.72    202.71 o 
 -39   5  30       80.16       66.58     39.94 o 
 -37   5  30      871.10      917.05    135.91 o 
 -35   5  30      408.69      332.00     72.14 o 
 -33   5  30      625.51      447.35    114.93 o 
 -31   5  30        0.23       14.03     17.05 o 
 -29   5  30       56.32       49.24     20.04 o 
 -27   5  30       31.66       48.95     21.41 o 
 -25   5  30      323.43      288.83     57.76 o 
 -23   5  30      169.16      116.57     50.94 o 
 -42   6  30       12.12       55.47     29.98 o 
 -40   6  30      130.68      179.81     37.57 o 
 -38   6  30        3.86       35.90     33.91 o 
 -36   6  30        6.53       23.13     26.75 o 
 -34   6  30      191.58      110.93     41.61 o 
 -32   6  30      706.98      656.45     90.66 o 
 -30   6  30      537.87      540.06     57.30 o 
 -28   6  30        0.04       28.44     17.68 o 
 -26   6  30       11.89       49.76     27.69 o 
 -51   1  31       69.20       55.48     72.10 o 
 -49   1  31       44.13       37.85     69.03 o 
 -47   1  31       50.60       78.41     47.94 o 
 -45   1  31       17.98       38.67     27.09 o 
 -43   1  31      577.70      455.17    123.96 o 
 -41   1  31       96.64       56.55     21.94 o 
 -39   1  31      438.00      533.54     82.10 o 
 -37   1  31      251.39      210.03     43.85 o 
 -35   1  31        5.19        5.15     23.54 o 
 -33   1  31      728.03      576.22    116.84 o 
 -31   1  31      125.38       78.37     26.24 o 
 -29   1  31      305.75      268.80     60.31 o 
 -27   1  31      279.64      172.98     70.36 o 
 -25   1  31      455.94      522.18    100.15 o 
 -23   1  31      427.36      370.28     99.44 o 
 -21   1  31      344.47      278.47     57.97 o 
 -19   1  31        1.63       70.48     29.28 o 
 -50   2  31       21.15       75.19     50.57 o 
 -48   2  31      659.21      663.67    250.12 o 
 -46   2  31      226.06      249.17     81.82 o 
 -44   2  31       61.60       68.15     30.53 o 
 -42   2  31      575.81      557.01    144.54 o 
 -40   2  31        6.56       21.37     21.51 o 
 -38   2  31       38.89       48.18     17.57 o 
 -36   2  31       44.23       47.77     25.79 o 
 -34   2  31      127.04      122.84     35.51 o 
 -32   2  31     2144.05     2159.28     96.64 o 
 -30   2  31      454.58      411.81     89.41 o 
 -28   2  31       41.72       76.15     24.06 o 
 -26   2  31      218.97      177.85     36.21 o 
 -24   2  31      657.45      515.65    121.08 o 
 -22   2  31      426.56      343.20     80.70 o 
 -20   2  31     1757.74     1948.89    112.56 o 
 -49   3  31       74.33       98.81     37.07 o 
 -47   3  31      128.70      113.77     41.34 o 
 -45   3  31      853.05      733.51    190.06 o 
 -43   3  31      257.69      263.79     49.08 o 
 -41   3  31      434.19      393.29    103.79 o 
 -39   3  31       76.30       95.11     27.90 o 
 -37   3  31        0.85        1.06     17.03 o 
 -35   3  31      902.42      702.91     59.31 o 
 -33   3  31      159.33       94.36     35.49 o 
 -31   3  31     2481.16     2674.34     99.72 o 
 -29   3  31      502.44      535.83    100.44 o 
 -27   3  31     1650.48     1612.41     80.85 o 
 -25   3  31      121.22       77.74     31.15 o 
 -23   3  31      621.97      585.47    136.22 o 
 -21   3  31       18.42       40.95     26.59 o 
 -48   4  31        9.97       51.79     28.87 o 
 -46   4  31      821.89      739.08    200.40 o 
 -44   4  31      140.42       53.41     37.69 o 
 -42   4  31      173.94      142.83     50.98 o 
 -40   4  31       16.13        9.67     25.33 o 
 -38   4  31      361.13      469.18    115.63 o 
 -36   4  31      640.12      662.48    171.06 o 
 -34   4  31      239.87      152.53     39.56 o 
 -32   4  31     1830.25     2118.38    106.89 o 
 -30   4  31      276.56      185.77     49.58 o 
 -28   4  31      539.33      538.61     85.50 o 
 -26   4  31      170.22      146.61     43.33 o 
 -24   4  31       29.45       54.39     24.48 o 
 -22   4  31      224.27      145.34     66.04 o 
 -45   5  31     1122.36     1136.00     68.53 o 
 -43   5  31        0.40       53.42     27.39 o 
 -41   5  31      661.98      803.35    145.40 o 
 -39   5  31       94.78      148.79     48.03 o 
 -37   5  31     1132.15     1292.16     82.77 o 
 -35   5  31      575.03      517.72    136.48 o 
 -33   5  31       69.39       44.17     35.91 o 
 -31   5  31      316.01      299.35    107.81 o 
 -29   5  31     1127.28     1244.61    124.11 o 
 -27   5  31      842.95      975.59    187.21 o 
 -25   5  31      547.00      511.85    123.92 o 
 -40   6  31       23.44       40.52     31.27 o 
 -38   6  31      520.66      625.77     87.63 o 
 -36   6  31       12.48       30.88     32.39 o 
 -34   6  31      270.70      243.50     66.43 o 
 -32   6  31      902.59     1048.96    191.71 o 
 -30   6  31      509.97      570.37     50.88 o 
 -28   6  31      354.24      230.93     73.63 o 
 -50   0  32     1849.86     1641.29    146.91 o 
 -48   0  32      396.05      444.90    162.51 o 
 -46   0  32      702.05      756.73    234.55 o 
 -44   0  32       46.92       12.54     20.30 o 
 -42   0  32     1611.32     1481.42    240.83 o 
 -40   0  32     3560.89     3757.69    208.52 o 
 -38   0  32      634.13      701.05     79.25 o 
 -36   0  32       12.15      -16.92     39.98 o 
 -34   0  32      680.28      711.72    209.99 o 
 -32   0  32     1895.51     1803.97    277.22 o 
 -30   0  32       50.06       59.70     36.00 o 
 -28   0  32      242.26      249.14     90.10 o 
 -26   0  32       82.05       89.91     58.14 o 
 -24   0  32     1978.29     2312.34    223.84 o 
 -22   0  32      364.26      295.50     85.71 o 
 -20   0  32      210.95      225.66    111.36 o 
 -51   1  32      404.60      404.53    177.63 o 
 -49   1  32      454.98      347.80    138.21 o 
 -47   1  32     1723.85     1882.31    258.06 o 
 -45   1  32       45.38       22.28     16.94 o 
 -43   1  32      939.90      925.57    125.92 o 
 -41   1  32     2408.10     2673.77    120.38 o 
 -39   1  32      196.94      217.31     53.83 o 
 -37   1  32      254.08      187.04     55.91 o 
 -35   1  32        6.14       23.73     21.27 o 
 -33   1  32     3815.54     3810.16    235.40 o 
 -31   1  32       25.84       84.92     22.03 o 
 -29   1  32       84.47       98.42     28.28 o 
 -27   1  32      141.60      135.26     44.87 o 
 -25   1  32       44.20       37.65     21.66 o 
 -23   1  32     4849.84     5709.08    185.24 o 
 -21   1  32        0.01       35.99     25.73 o 
 -50   2  32     1783.39     2232.92    113.51 o 
 -48   2  32       94.35      121.43     47.41 o 
 -46   2  32     1203.34     1421.64    338.09 o 
 -44   2  32      159.47      171.46     54.73 o 
 -42   2  32      894.14      921.63     92.73 o 
 -40   2  32      192.42      143.33     35.46 o 
 -38   2  32     2409.94     2724.51    136.54 o 
 -36   2  32      952.10      850.65    151.33 o 
 -34   2  32       69.36       41.69     23.90 o 
 -32   2  32      644.81      542.66     91.71 o 
 -30   2  32      781.06      860.41    141.92 o 
 -28   2  32       98.63       72.83     25.79 o 
 -26   2  32     1300.32     1208.36     88.01 o 
 -24   2  32      461.38      319.12     66.15 o 
 -22   2  32       49.81       83.53     35.29 o 
 -49   3  32       31.73       46.08     32.76 o 
 -47   3  32     2597.30     2932.14    118.68 o 
 -45   3  32      584.67      441.74    116.52 o 
 -43   3  32       40.99       55.10     27.76 o 
 -41   3  32     1090.78     1052.56    136.68 o 
 -39   3  32      237.91      211.62     42.50 o 
 -37   3  32      772.98      803.58     57.16 o 
 -35   3  32      106.88      136.33     35.10 o 
 -33   3  32     1183.68     1291.01    119.58 o 
 -31   3  32       15.35       23.81     25.13 o 
 -29   3  32     1676.54     1922.14    141.67 o 
 -27   3  32      739.39      654.05    111.83 o 
 -25   3  32       32.56       47.75     26.32 o 
 -23   3  32       49.31      101.95     38.32 o 
 -46   4  32       36.16       70.38     43.41 o 
 -44   4  32       48.93       45.78     45.64 o 
 -42   4  32       72.77       66.20     44.16 o 
 -40   4  32      803.67      845.27     86.10 o 
 -38   4  32      210.96      146.56     75.21 o 
 -36   4  32      202.87      172.97     41.45 o 
 -34   4  32        7.88       24.13     20.19 o 
 -32   4  32      454.65      427.61     98.89 o 
 -30   4  32     1276.00     1363.37     75.58 o 
 -28   4  32        4.73       33.29     22.52 o 
 -26   4  32      369.04      387.11     63.31 o 
 -24   4  32        3.82       38.93     28.20 o 
 -43   5  32       51.18       67.14     37.23 o 
 -41   5  32      217.61      168.77     60.42 o 
 -39   5  32      326.38      221.80    105.42 o 
 -37   5  32      568.95      429.35    140.58 o 
 -35   5  32       24.52       47.72     37.05 o 
 -33   5  32      450.58      473.32    109.55 o 
 -31   5  32     1033.81     1108.39    112.52 o 
 -29   5  32      476.23      440.54     97.72 o 
 -27   5  32       18.40       33.50     24.71 o 
 -38   6  32      186.73       95.40     44.69 o 
 -36   6  32       34.78       49.13     39.00 o 
 -34   6  32       63.27      103.90     67.94 o 
 -51   1  33      143.93       88.93     79.94 o 
 -49   1  33      353.67      209.00    118.48 o 
 -47   1  33      400.38      350.28    103.76 o 
 -45   1  33      196.49      127.20     40.37 o 
 -43   1  33       53.26       28.82     27.45 o 
 -41   1  33      258.57      199.96     43.48 o 
 -39   1  33      599.44      663.28     80.23 o 
 -37   1  33       12.58       72.26     24.13 o 
 -35   1  33       45.01       29.30     28.43 o 
 -33   1  33      101.15       70.00     26.78 o 
 -31   1  33       41.45       59.24     35.84 o 
 -29   1  33      764.42      983.62    127.00 o 
 -27   1  33       33.45       37.69     20.48 o 
 -25   1  33      396.04      449.38     91.96 o 
 -23   1  33       87.42       50.61     29.98 o 
 -50   2  33       43.91      100.38     46.35 o 
 -48   2  33       12.05       44.35     40.28 o 
 -46   2  33      326.66      191.76     67.80 o 
 -44   2  33        5.41       46.13     28.29 o 
 -42   2  33        2.60       21.01     36.83 o 
 -40   2  33      156.20      127.47     48.76 o 
 -38   2  33        0.01       28.46     20.09 o 
 -36   2  33       72.22       51.64     31.18 o 
 -34   2  33      286.89      283.64     92.15 o 
 -32   2  33       56.41       63.95     28.88 o 
 -30   2  33      350.96      285.62     55.68 o 
 -28   2  33       49.60       95.59     29.46 o 
 -26   2  33      315.07      292.78     73.99 o 
 -24   2  33      560.81      381.13    110.72 o 
 -49   3  33     1045.82     1156.91    130.19 o 
 -47   3  33        5.65       28.63     31.61 o 
 -45   3  33      165.11      114.31     45.39 o 
 -43   3  33      209.32      126.16     80.47 o 
 -41   3  33      158.73       84.13     44.82 o 
 -39   3  33      287.67      389.90     59.19 o 
 -37   3  33     1655.37     2069.54    125.27 o 
 -35   3  33       19.24       38.61     23.44 o 
 -33   3  33      219.92      181.03     53.93 o 
 -31   3  33        9.65       51.73     22.00 o 
 -29   3  33        4.40       17.38     22.52 o 
 -27   3  33      808.38      780.06    169.45 o 
 -25   3  33      614.39      533.97    118.05 o 
 -46   4  33     3155.58     3381.38    108.52 o 
 -44   4  33      129.15      158.01     73.23 o 
 -42   4  33      103.46      115.14     52.08 o 
 -40   4  33      146.80       90.89     61.23 o 
 -38   4  33      196.18      229.79     64.17 o 
 -36   4  33     2082.75     2646.65    115.46 o 
 -34   4  33      434.64      297.42     81.79 o 
 -32   4  33        0.06       40.17     24.34 o 
 -30   4  33        3.99       37.11     29.75 o 
 -28   4  33      248.28      178.26     41.43 o 
 -43   5  33      296.53      359.89    137.13 o 
 -41   5  33       29.36       46.09     23.83 o 
 -39   5  33      186.89      138.03     54.05 o 
 -37   5  33     2181.49     2220.67    111.26 o 
 -35   5  33       21.20       48.28     28.49 o 
 -33   5  33      290.53      322.89     80.66 o 
 -31   5  33      465.12      352.47     94.90 o 
 -50   0  34      469.33      325.01    234.64 o 
 -48   0  34      709.87      972.06    325.44 o 
 -46   0  34      582.56      425.35    310.41 o 
 -44   0  34       37.24       42.19     34.46 o 
 -42   0  34      335.63      318.42    118.65 o 
 -40   0  34     2200.96     2153.94    302.79 o 
 -38   0  34     3523.43     4201.54    242.61 o 
 -36   0  34       12.33       27.40     27.47 o 
 -34   0  34      277.97      370.48     89.97 o 
 -32   0  34      510.96      470.15    105.47 o 
 -30   0  34        5.60      107.44     43.12 o 
 -28   0  34      421.05      401.08    108.80 o 
 -26   0  34      491.87      354.28    116.86 o 
 -51   1  34       16.98       50.43     78.85 o 
 -49   1  34     1037.27     1121.43    324.69 o 
 -47   1  34      261.29      303.43     91.90 o 
 -45   1  34       33.99       49.81     32.15 o 
 -43   1  34       43.32       38.84     19.59 o 
 -41   1  34      846.99      701.99    152.88 o 
 -39   1  34      945.78     1169.15    102.55 o 
 -37   1  34      282.27      257.62     62.08 o 
 -35   1  34     1274.52     1193.82     58.39 o 
 -33   1  34       10.63       42.48     32.45 o 
 -31   1  34     2206.75     2379.14    108.41 o 
 -29   1  34      388.26      307.17     81.66 o 
 -27   1  34        9.09       19.19     28.07 o 
 -25   1  34      278.18      186.17     59.42 o 
 -50   2  34      331.68      390.08    127.12 o 
 -48   2  34      318.18      228.74     67.48 o 
 -46   2  34     1221.77     1314.14     93.10 o 
 -44   2  34        3.08       42.74     28.08 o 
 -42   2  34       96.40      117.76     49.30 o 
 -40   2  34      138.02      138.21     32.77 o 
 -38   2  34       19.64       10.80     28.80 o 
 -36   2  34        4.73       26.75     22.21 o 
 -34   2  34     1338.47     1239.68     89.23 o 
 -32   2  34      376.78      249.11     69.46 o 
 -30   2  34     1154.06     1369.65    118.46 o 
 -28   2  34     1513.00     1579.81     73.42 o 
 -26   2  34      159.83      105.08     42.12 o 
 -47   3  34      197.43      179.53     75.52 o 
 -45   3  34      248.52      188.34     61.35 o 
 -43   3  34      939.62      959.61     84.50 o 
 -41   3  34       36.52       35.21     29.43 o 
 -39   3  34       84.91       48.19     33.76 o 
 -37   3  34     1263.71     1472.97     81.28 o 
 -35   3  34       47.11       65.25     27.91 o 
 -33   3  34      214.70      177.58     56.14 o 
 -31   3  34     1003.60     1153.66     90.38 o 
 -29   3  34       60.75       64.12     33.83 o 
 -27   3  34       73.27      112.15     48.77 o 
 -46   4  34      114.79      129.05     73.05 o 
 -44   4  34      181.23      148.97     54.02 o 
 -42   4  34      124.35       69.48     51.94 o 
 -40   4  34      678.66      474.03    221.52 o 
 -38   4  34      131.44      160.61     88.59 o 
 -36   4  34      224.74      177.04     67.13 o 
 -34   4  34       43.47       69.63     33.73 o 
 -32   4  34     1591.96     1771.90     91.19 o 
 -30   4  34        3.08       56.30     37.74 o 
 -41   5  34      108.48       68.27     34.92 o 
 -39   5  34      194.70      142.55     53.41 o 
 -37   5  34      489.58      309.10    109.01 o 
 -35   5  34       99.61       74.74     45.62 o 
 -49   1  35      249.66      174.66     88.26 o 
 -47   1  35        1.19       43.86     26.29 o 
 -45   1  35      681.49      594.01    164.58 o 
 -43   1  35       77.26       81.64     36.51 o 
 -41   1  35      707.48      541.58    127.26 o 
 -39   1  35      543.34      501.89    117.32 o 
 -37   1  35      188.07      247.84     43.35 o 
 -35   1  35     1562.01     1615.63    104.67 o 
 -33   1  35       74.61       85.56     35.87 o 
 -31   1  35        0.28       24.64     27.32 o 
 -29   1  35        1.01       44.44     36.46 o 
 -48   2  35       20.21       68.56     33.12 o 
 -46   2  35       17.63       79.53     32.61 o 
 -44   2  35       35.91       19.68     28.10 o 
 -42   2  35     1469.29     1540.40    121.64 o 
 -40   2  35      956.12     1012.79     87.32 o 
 -38   2  35      550.82      460.41    116.43 o 
 -36   2  35      281.21      265.73     56.41 o 
 -34   2  35      404.33      358.93     90.24 o 
 -32   2  35     1124.49     1223.15     83.51 o 
 -30   2  35       76.37       59.09     32.00 o 
 -47   3  35      484.59      335.14    129.24 o 
 -45   3  35      851.27      947.84    118.89 o 
 -43   3  35      119.73       63.85     48.78 o 
 -41   3  35     2015.63     2048.55    109.72 o 
 -39   3  35       82.91      104.03     42.71 o 
 -37   3  35      134.55      125.03     40.41 o 
 -35   3  35      764.07      592.46    171.82 o 
 -33   3  35       21.33       39.89     37.93 o 
 -31   3  35       15.33       22.45     26.99 o 
 -44   4  35     5840.45     6499.12    160.74 o 
 -42   4  35        0.07       30.31     33.06 o 
 -40   4  35      430.58      334.17     95.47 o 
 -38   4  35      192.30      216.13     60.80 o 
 -36   4  35      696.92      819.79     73.90 o 
 -34   4  35       78.95      112.46     34.35 o 
 -50   0  36      741.78      504.37    196.03 o 
 -48   0  36     1071.10      741.35    432.13 o 
 -46   0  36     1977.33     2177.41    104.49 o 
 -44   0  36      834.39      967.55     67.10 o 
 -42   0  36      514.99      383.44    122.44 o 
 -40   0  36      232.45      182.20     76.28 o 
 -38   0  36      407.68      439.61    172.39 o 
 -36   0  36      312.68      124.75     59.19 o 
 -34   0  36      138.75       93.93     36.86 o 
 -32   0  36      193.57       76.81     54.10 o 
 -30   0  36     1599.38     1740.99    122.19 o 
 -49   1  36      456.71      323.22    174.69 o 
 -47   1  36      158.27       52.55     43.08 o 
 -45   1  36     1276.25     1466.65     85.07 o 
 -43   1  36     3290.36     3571.23    142.65 o 
 -41   1  36      752.61      602.46    142.71 o 
 -39   1  36      259.84      294.17     80.92 o 
 -37   1  36      261.31      269.13     55.69 o 
 -35   1  36        0.80       17.45     22.92 o 
 -33   1  36     1085.88     1181.79    125.11 o 
 -31   1  36       79.75       67.99     35.25 o 
 -48   2  36      579.61      313.57    133.76 o 
 -46   2  36     1196.12     1224.35    124.13 o 
 -44   2  36        1.12       46.31     31.33 o 
 -42   2  36      116.44       72.11     42.20 o 
 -40   2  36       12.81       20.83     28.15 o 
 -38   2  36      140.04      110.20     45.70 o 
 -36   2  36     1558.71     1488.23    119.09 o 
 -34   2  36        6.00       49.07     26.78 o 
 -32   2  36      606.07      682.74    135.97 o 
 -45   3  36     2104.12     2411.55    109.12 o 
 -43   3  36      598.57      559.01    151.62 o 
 -41   3  36       62.20       72.16     43.54 o 
 -39   3  36        0.09       39.60     24.52 o 
 -37   3  36     1966.13     2139.08    112.83 o 
 -35   3  36      528.98      620.60    104.76 o 
 -47   1  37      348.74      305.42    137.16 o 
 -45   1  37       23.52       21.35     27.13 o 
 -43   1  37      146.84      150.33     37.83 o 
 -41   1  37       17.09       31.65     29.64 o 
 -39   1  37      110.63      108.37     43.43 o 
 -37   1  37      520.70      443.68    115.70 o 
 -35   1  37      395.10      368.84    108.55 o 
 -46   2  37     1286.83     1390.03     95.18 o 
 -44   2  37      403.11      276.27     98.83 o 
 -42   2  37       43.01       75.54     53.52 o 
 -40   2  37      481.97      316.33     76.79 o 
 -38   2  37      301.26      280.46     61.00 o 
 -36   2  37       57.62       37.89     31.79 o 
 -41   3  37      105.87      112.09     72.01 o 
 -46   0  38     1447.09     1639.57    228.07 o 
 -44   0  38     5295.67     6349.99    345.06 o 
 -42   0  38       40.64      -24.74     46.05 o 
 -40   0  38     1451.92     1548.38    300.09 o 
 -38   0  38     2910.21     3472.33    390.66 o 
 -45   1  38     1063.74     1250.33    265.84 o 
 -43   1  38       58.54       50.96     36.96 o 
 -41   1  38     1397.80     1406.09    131.65 o 
 -39   1  38       79.28       86.00     29.47 o 
                                                 
